# Supplementary material for: Suppression of KSHV lytic replication and primary effusion lymphoma by selective RNF5 inhibition
Source: PLoS Pathog. 2023 Jan 19;19(1):e1011103. doi: 10.1371/journal.ppat.1011103 (PMC9888681; doi:10.1371/journal.ppat.1011103)
Supplement: S1 Table — (XLSX) [file ppat.1011103.s006.xlsx]

## Sheet: All  up_ShRNF5_vs_Control
# Fold Change cut-off: 1.0 # P-value cut-off: 1.0 # Condition pairs: ShRNF5_vs_Control # Column A: ProbeName it represents probe name. # Column B: P-value, P-value calculated from unpaired t-test. # Column C: FDR, FDR is calculated from Benjamini Hochberg FDR. # Column D: Fold change, the absolute ratio (no log scale) of normalized intensities between two conditions. # Column E: Regulation, it de…
ShRNF5_vs_Control 1.0 fold up regulated genes
	P-value and FDR		Fold change and Regulation		Annotations								Group--Raw Intensity		Group--Normalized Intensity		Raw Intensity						Normalized Intensity
ProbeName	P-value	FDR	Fold Change	Regulation	GenbankAccession	GenomicCoordinates	GeneSymbol	Description	Go	RefSeqAccession	UniGeneID	EntrezGeneID	group-ShRNF5(raw)	group-Control(raw)	group-ShRNF5(normalized)	group-Control(normalized)	[BCBLI-SHRNF5_1, ShRNF5](raw)	[BCBLI-SHRNF5_2, ShRNF5](raw)	[BCBLI-SHRNF5_3, ShRNF5](raw)	[BCBLI-NT_1, Control](raw)	[BCBLI-NT_2, Control](raw)	[BCBLI-NT_3, Control](raw)	[BCBLI-SHRNF5_1, ShRNF5](normalized)	[BCBLI-SHRNF5_2, ShRNF5](normalized)	[BCBLI-SHRNF5_3, ShRNF5](normalized)	[BCBLI-NT_1, Control](normalized)	[BCBLI-NT_2, Control](normalized)	[BCBLI-NT_3, Control](normalized)
A_23_P42935	0.100087	0.288444	1.1672	up	NM_004333	chr7:140434478-140434419	BRAF	Homo sapiens v-raf murine sarcoma viral oncogene homolog B1 (BRAF), mRNA [NM_004333]	GO:0005515|GO:0005886|GO:0007264|GO:0007268|GO:0043434|GO:0005634|GO:0051591|GO:0046872|GO:0005829|GO:0005737|GO:0000186|GO:0033138|GO:0043524|GO:0000166|GO:0009887|GO:0070374|GO:0019717|GO:0004709|GO:0048011|GO:0043066|GO:0046982|GO:0031434|GO:0005625|GO:0006916|GO:0005524|GO:0004672|GO:0004674|GO:0006468|GO:0005057	NM_004333	Hs.550061	673	339.833	264.477	8.1778	7.95475	458.026	345.16	216.313	261.109	231.584	300.739	8.26184	8.28887	7.98267	7.92058	7.91483	8.02884
A_24_P358131	0.160052	0.370316	1.45966	up		chr2:032048352-032048291							28.8527	19.0583	4.96696	4.42133	25.6838	36.0888	24.7855	22.6493	17.0542	17.4714	4.41153	5.35888	5.13049	4.66704	4.40462	4.19232
A_32_P14850	0.947104	0.974147	1.01283	up	XM_003118720	chr16:74425436-74425495	NPIPL2	nuclear pore complex interacting protein-like 2 [Source:HGNC Symbol;Acc:34409] [ENST00000429990]	GO:0005576	XM_003118720	Hs.448833	440348	21517.8	23067.2	14.5004	14.482	24998.7	19552.6	20001.9	26316	25422.9	17462.7	14.4418	14.3734	14.6861	14.6636	14.7808	14.0016
A_23_P158596	0.029124	0.155111	1.64136	up	NM_001040196	chr1:11808472-11808531	AGTRAP	Homo sapiens angiotensin II receptor-associated protein (AGTRAP), transcript variant 4, mRNA [NM_001040196]	GO:0005515|GO:0001666|GO:0005794|GO:0004945|GO:0016020|GO:0000139|GO:0005783|GO:0008217|GO:0005789|GO:0031410|GO:0016021|GO:0030659	NM_001040196	Hs.464438	57085	83.2603	45.9528	6.28136	5.56647	117.429	88.4172	43.9348	45.4965	36.0047	56.3572	6.45198	6.48834	5.90377	5.56908	5.38894	5.74139
A_23_P350107	0.0272832	0.150438	1.29105	up	NM_030961	chr7:100733350-100733409	TRIM56	Homo sapiens tripartite motif containing 56 (TRIM56), mRNA [NM_030961]	GO:0005622|GO:0070534|GO:0051607|GO:0005737|GO:0004842|GO:0016874|GO:0034340|GO:0008270|GO:0046872|GO:0032608	NM_030961	Hs.521092	81844	310.602	223.681	8.08919	7.72065	376.39	331.479	223.936	250.683	199.952	220.407	8.00034	8.23546	8.03176	7.86128	7.71455	7.5861
A_23_P388190	0.0812029	0.25862	1.12199	up	NM_033081	chr20:61509639-61509580	DIDO1	Homo sapiens death inducer-obliterator 1 (DIDO1), transcript variant 4, mRNA [NM_033081]	GO:0005737|GO:0006915|GO:0008270|GO:0005634|GO:0046872|GO:0006351	NM_033081	Hs.517172	11083	3216.85	2695.72	11.4989	11.3328	3762.53	3211.73	2676.28	2732.93	2511.63	2842.59	11.3702	11.5458	11.5806	11.3129	11.3915	11.2942
A_23_P106544	0.192692	0.407346	1.12178	up	NM_020188	chr16:81009944-81009885	C16orf61	Homo sapiens chromosome 16 open reading frame 61 (C16orf61), mRNA [NM_020188]		NM_020188	Hs.55028	56942	8729.4	7854.47	13.0549	12.8891	10634.1	8876.67	6677.47	7585.66	6390.85	9586.9	13.0279	13.1423	12.9945	12.8215	12.7672	13.0786
A_23_P94998	0.066317	0.232703	1.19497	up	NM_012318	chr4:1814976-1814917	LETM1	Homo sapiens leucine zipper-EF-hand containing transmembrane protein 1 (LETM1), nuclear gene encoding mitochondrial protein, mRNA [NM_012318]	GO:0005739|GO:0005515|GO:0016020|GO:0005509|GO:0005743|GO:0016021|GO:0042407	NM_012318	Hs.120165	3954	1224.33	962.065	10.0446	9.78765	1495.44	1233.06	944.472	953.284	780.403	1152.51	9.96627	10.1109	10.0567	9.74601	9.65068	9.96627
A_23_P103905	0.561326	0.734887	1.07863	up	NM_016406	chr1:161127456-161127942	UFC1	Homo sapiens ubiquitin-fold modifier conjugating enzyme 1 (UFC1), mRNA [NM_016406]	GO:0005515|GO:0071568|GO:0071569	NM_016406	Hs.301412	51506	5541.98	5021.63	12.3248	12.2156	6877.49	5465.06	4283.39	4498.88	3909.62	6656.4	12.3141	12.3519	12.3085	12.0477	12.0395	12.5598
A_24_P497186	0.868408	0.930147	1.02803	up	NM_182972	chr1:234740031-234740001	IRF2BP2	Homo sapiens interferon regulatory factor 2 binding protein 2 (IRF2BP2), transcript variant 1, mRNA [NM_182972]	GO:0006355|GO:0005634	NM_182972	Hs.350268	359948	622.567	523.018	8.96126	8.92138	906.519	642.981	318.202	521.292	456.484	591.277	9.21884	9.14925	8.51571	8.89728	8.88357	8.98329
A_33_P3326898	0.163062	0.37365	1.49925	up	XR_133519	chr9:68378832-68378891	LOC100132249	PREDICTED: Homo sapiens hypothetical LOC100132249 (LOC100132249), partial miscRNA [XR_133519]		XR_133519		100132249	18.5002	11.8535	4.36256	3.77832	16.8751	18.9502	19.6752	13.1623	8.28902	14.1093	3.7933	4.46741	4.82697	3.98047	3.4639	3.8906
A_24_P28657	0.956951	0.979557	1.01182	up	NM_015446	chr1:247003155-247003096	AHCTF1	Homo sapiens AT hook containing transcription factor 1 (AHCTF1), mRNA [NM_015446]	GO:0000236|GO:0031965|GO:0003700|GO:0005694|GO:0005634|GO:0051292|GO:0015031|GO:0003677|GO:0016363|GO:0005829|GO:0000910|GO:0005737|GO:0005643|GO:0031080|GO:0000087|GO:0000777|GO:0005654|GO:0051028|GO:0000278|GO:0000785	NM_015446	Hs.300887	25909	2495.58	2363.72	11.1163	11.0993	2869.4	2289.66	2327.68	3114.38	2218.76	1758.02	10.958	11.0235	11.3675	11.4997	11.2039	10.5944
A_23_P2873	0.00323767	0.0572722	1.43269	up	NM_182923	chr14:104142084-104143801	KLC1	Homo sapiens kinesin light chain 1 (KLC1), transcript variant 2, mRNA [NM_182923]	GO:0005515|GO:0005871|GO:0005737|GO:0003774|GO:0007596|GO:0005874|GO:0005856|GO:0003777|GO:0035617|GO:0007018|GO:0005829	NM_182923	Hs.20107	3831	1418.57	921.547	10.2599	9.74121	1777.47	1400.67	1077.56	1021.44	852.154	891.043	10.2326	10.2965	10.2508	9.85397	9.78331	9.58636
A_23_P256455	0.448461	0.646808	1.07109	up	NM_002947	chr7:7676682-7676623	RPA3	Homo sapiens replication protein A3, 14kDa (RPA3), mRNA [NM_002947]	GO:0005515|GO:0005634|GO:0000216|GO:0006302|GO:0000084|GO:0000082|GO:0005737|GO:0006271|GO:0003697|GO:0000723|GO:0000724|GO:0000722|GO:0006297|GO:0005662|GO:0006310|GO:0006260|GO:0006281|GO:0006283|GO:0000730|GO:0000075|GO:0005654|GO:0006289|GO:0000718|GO:0000278|GO:0032201	NM_002947	Hs.487540	6119	22020.4	21969.1	14.5368	14.4378	23968.4	20961.2	21131.7	22191.7	20110.1	23605.7	14.3698	14.4785	14.7622	14.4131	14.4325	14.4676
A_23_P112846	0.848712	0.919159	1.01355	up	NM_001144978	chr4:75168172-75168231	MTHFD2L	Homo sapiens methylenetetrahydrofolate dehydrogenase (NADP+ dependent) 2-like (MTHFD2L), mRNA [NM_001144978]	GO:0005743|GO:0008652|GO:0009086|GO:0003824|GO:0004477|GO:0005739|GO:0004488|GO:0004487|GO:0016787|GO:0016020|GO:0000166|GO:0016491|GO:0009396|GO:0006730|GO:0000105|GO:0055114|GO:0006164	NM_001144978	Hs.479954	441024	162.489	156.443	7.2312	7.21178	203.755	154.779	128.933	152.647	126.929	189.753	7.18234	7.22147	7.28978	7.17432	7.07779	7.38322
A_23_P332509	0.392983	0.601107	1.11318	up	NM_015909	chr2:15319139-15307416	NBAS	Homo sapiens neuroblastoma amplified sequence (NBAS), mRNA [NM_015909]		NM_015909	Hs.467759	51594	404.694	323.652	8.38816	8.23348	582.595	396.009	235.478	363.342	282.687	324.926	8.5874	8.47476	8.10232	8.36446	8.20176	8.1342
A_23_P105138	0.156403	0.366031	1.13656	up	NM_001752	chr11:34493034-34493093	CAT	Homo sapiens catalase (CAT), mRNA [NM_001752]	GO:0050661|GO:0009650|GO:0005886|GO:0005782|GO:0005783|GO:0004096|GO:0042697|GO:0005764|GO:0042803|GO:0046872|GO:0005829|GO:0005758|GO:0006195|GO:0051781|GO:0033197|GO:0042744|GO:0005778|GO:0005777|GO:0001666|GO:0043066|GO:0051262|GO:0005794|GO:0007568|GO:0055086|GO:0071363|GO:0006144|GO:0055093|GO:0016684|GO:0000302|GO:0020037	NM_001752	Hs.502302	847	6003.85	5092.87	12.4636	12.2789	7008.36	5783.59	5219.59	5571.01	4798.59	4909.02	12.3425	12.446	12.6023	12.36	12.3464	12.1304
A_23_P144264	0.211008	0.428344	1.10081	up	NM_014820	chr3:100083234-100083175	TOMM70A	Homo sapiens translocase of outer mitochondrial membrane 70 homolog A (S. cerevisiae) (TOMM70A), nuclear gene encoding mitochondrial protein, mRNA [NM_014820]	GO:0005739|GO:0005515|GO:0016020|GO:0006626|GO:0005742|GO:0016021|GO:0008320	NM_014820	Hs.227253	9868	3501.1	2924.37	11.5949	11.4563	4431	3632.19	2440.12	2934.41	2786.14	3052.56	11.6224	11.7246	11.4376	11.4243	11.5362	11.4084
A_23_P100344	0.59742	0.760114	1.05368	up	NM_014321	chr16:46731519-46731578	ORC6	Homo sapiens origin recognition complex, subunit 6 (ORC6), transcript variant 1, mRNA [NM_014321]	GO:0006260|GO:0000084|GO:0000082|GO:0000808|GO:0000075|GO:0005654|GO:0005634|GO:0000216|GO:0005664|GO:0000278|GO:0003677	NM_014321	Hs.49760	23594	1381.01	1196.64	10.189	10.1135	1773.17	1493.17	876.681	1194.94	1052.26	1342.72	10.2298	10.3841	9.95302	10.0702	10.0813	10.1891
A_23_P162486	0.405328	0.611149	1.29399	up	NM_002831	chr12:7069332-7069391	PTPN6	Homo sapiens protein tyrosine phosphatase, non-receptor type 6 (PTPN6), transcript variant 1, mRNA [NM_002831]	GO:0005515|GO:0008284|GO:0008283|GO:0019221|GO:0031295|GO:0050732|GO:0005634|GO:0050900|GO:2000045|GO:0030154|GO:0035335|GO:0005829|GO:0060334|GO:0005737|GO:0060337|GO:0006470|GO:0060338|GO:0005001|GO:0070372|GO:0004725|GO:0060333|GO:0019901|GO:0034329|GO:0006915|GO:0030168|GO:0014068|GO:0018108|GO:0007186|GO:0016020|GO:0016787|GO:0007596	NM_002831	Hs.63489	5777	473.939	303.29	8.48571	8.11389	746.338	493.619	181.861	277.654	227.601	404.615	8.92457	8.76491	7.76767	7.99814	7.89404	8.44949
A_23_P103104	0.217644	0.436142	1.13442	up	NM_002405	chr22:37865384-37865325	MFNG	Homo sapiens MFNG O-fucosylpeptide 3-beta-N-acetylglucosaminyltransferase (MFNG), transcript variant 1, mRNA [NM_002405]	GO:0033829|GO:0007389|GO:0030173|GO:0005794|GO:0016020|GO:0000139|GO:0016757|GO:0016021|GO:0005615	NM_002405	Hs.517603	4242	14267.4	13152.8	13.8487	13.6668	15780	13836.8	13185.4	13123	11685.6	14649.8	13.6544	13.8258	14.066	13.6296	13.6333	13.7374
A_23_P1170	0.817114	0.90127	1.04009	up	NM_174890	chr10:46112017-46111958	ZFAND4	Homo sapiens AN1, ubiquitin-like, homolog (Xenopus laevis) (ANUBL1), transcript variant 1, mRNA [NM_174890]	GO:0008270|GO:0046872	NM_174890	Hs.89029	93550	20.5971	19.4271	4.51496	4.45825	21.7407	19.792	20.2588	21.5169	18.4933	18.2711	4.1538	4.52789	4.86318	4.60772	4.50816	4.25886
A_23_P169017	0.916193	0.957674	1.02464	up	NM_018661	chr8:7740057-7740116	DEFB103B	Homo sapiens defensin, beta 103B (DEFB103B), mRNA [NM_018661]		NM_018661	Hs.283082	55894	17.6229	17.6909	4.28793	4.25281	18.9679	18.7817	15.1191	13.4792	12.0995	27.4941	3.96601	4.45352	4.44427	4.01209	3.9565	4.78985
A_23_P25698	0.815189	0.900284	1.063	up	NM_003049	chr14:70242941-70242882	SLC10A1	Homo sapiens solute carrier family 10 (sodium/bile acid cotransporter family), member 1 (SLC10A1), mRNA [NM_003049]	GO:0016323|GO:0005886|GO:0005887|GO:0015721|GO:0008508|GO:0015711|GO:0006810|GO:0005624|GO:0008206|GO:0006814|GO:0015293|GO:0006811	NM_003049	Hs.952	6554	18.0715	16.5513	4.32395	4.23581	16.1343	18.1037	19.9763	18.6497	12.3375	18.6666	3.72153	4.40349	4.84684	4.43487	3.98444	4.28811
A_23_P102517	0.230827	0.450069	1.08965	up	NM_002601	chr2:232597716-232597657	PDE6D	Homo sapiens phosphodiesterase 6D, cGMP-specific, rod, delta (PDE6D), mRNA [NM_002601]	GO:0005515|GO:0033124|GO:0004114|GO:0005095|GO:0007601|GO:0050896	NM_002601	Hs.516808	5147	1066.92	901.45	9.83337	9.7095	1352.22	1023.8	824.738	978.3	862.683	863.365	9.80861	9.83144	9.86004	9.78889	9.80283	9.53677
A_24_P630490	0.807851	0.89557	1.08207	up	NM_001042702	chr2:179325165-179325759	DFNB59	Homo sapiens deafness, autosomal recessive 59 (DFNB59), mRNA [NM_001042702]	GO:0007605|GO:0043025	NM_001042702	Hs.87734	494513	253.65	230.039	7.83803	7.72424	248.227	210.435	302.288	289.111	246.83	154.176	7.43273	7.62535	8.45601	8.05459	8.00409	7.11403
A_23_P13914	0.248734	0.467424	1.27103	up	NM_032656	chr12:125431661-125431602	DHX37	Homo sapiens DEAH (Asp-Glu-Ala-His) box polypeptide 37 (DHX37), mRNA [NM_032656]	GO:0008026|GO:0016787|GO:0000166|GO:0004386|GO:0003676|GO:0005524	NM_032656	Hs.107382	57647	1593.14	1154.18	10.3802	10.0342	2167.93	1672.73	938.773	999.332	897.624	1565.59	10.5348	10.5601	10.0458	9.82308	9.85704	10.4226
A_33_P3695548	0.0873774	0.268321	1.48902	up	NM_006231	chr12:133202291-133202232	POLE	Homo sapiens polymerase (DNA directed), epsilon (POLE), mRNA [NM_006231]	GO:0003887|GO:0005634|GO:0000216|GO:0046872|GO:0000084|GO:0000082|GO:0000723|GO:0000166|GO:0006270|GO:0000722|GO:0006297|GO:0016779|GO:0003677|GO:0001701|GO:0006260|GO:0006139|GO:0006281|GO:0006283|GO:0003682|GO:0000731|GO:0006287|GO:0005654|GO:0008270|GO:0006289|GO:0000278|GO:0032201|GO:0016740	NM_006231	Hs.524871	5426	259.714	155.515	7.76733	7.19296	360.314	284.432	134.395	151.018	116.808	198.72	7.93466	8.02064	7.34668	7.15939	6.96558	7.45391
A_33_P3266889	0.967212	0.984352	1.00551	up		chr11:000686875-000686816							10.1627	9.159	3.44977	3.44185	11.074	10.2129	9.20124	9.07459	8.52274	9.87968	3.12148	3.50848	3.71935	3.4683	3.506	3.35125
A_33_P3775741	0.528557	0.710022	1.12119	up	NR_003111	chr3:129115974-129115915	RPL32P3	Homo sapiens ribosomal protein L32 pseudogene 3 (RPL32P3), non-coding RNA [NR_003111]		NR_003111	Hs.652423	132241	20504.5	19500.4	14.3878	14.2227	28226.6	19450.6	13836.3	24741.9	17182.6	16576.6	14.6565	14.3677	14.1391	14.5624	14.1877	13.9181
A_23_P163113	0.976972	0.989502	1.00444	up	NM_017922	chr14:45584252-45584311	PRPF39	Homo sapiens PRP39 pre-mRNA processing factor 39 homolog (S. cerevisiae) (PRPF39), mRNA [NM_017922]	GO:0008380|GO:0006397|GO:0005622|GO:0005488|GO:0005730|GO:0005634	NM_017922	Hs.274337	55015	626.3	569.095	9.0115	9.0051	864.489	629.766	384.644	515.984	429.158	762.141	9.14467	9.11467	8.77515	8.87918	8.79209	9.34403
A_23_P120557	0.195727	0.411102	1.09928	up	NM_017714	chr20:13370757-13370698	TASP1	Homo sapiens taspase, threonine aspartase, 1 (TASP1), mRNA [NM_017714]	GO:0051604|GO:0033345|GO:0006508|GO:0008233|GO:0045893|GO:0004298	NM_017714	Hs.348297	55617	1063.02	895.348	9.83745	9.70088	1305.53	1021.4	862.145	971.437	842.365	872.242	9.75622	9.82925	9.92687	9.78187	9.76523	9.55554
A_23_P49338	0.0787538	0.253992	1.97029	up	NM_016639	chr16:3072180-3072239	TNFRSF12A	Homo sapiens tumor necrosis factor receptor superfamily, member 12A (TNFRSF12A), mRNA [NM_016639]	GO:0005515|GO:0008219|GO:0005886|GO:0009986|GO:0045773|GO:0006915|GO:0006928|GO:0007275|GO:0001525|GO:0006917|GO:0001726|GO:0030154|GO:0006931|GO:0004872|GO:0016021|GO:0007155	NM_016639	Hs.355899	51330	50.2269	25.814	5.67267	4.69426	54.7092	63.948	32.0234	20.9909	13.8063	42.645	5.46134	6.08242	5.47424	4.57791	4.13183	5.37303
A_23_P371266	0.811013	0.897389	1.02913	up	NM_015569	chr1:172381687-172381746	DNM3	Homo sapiens dynamin 3 (DNM3), transcript variant 1, mRNA [NM_015569]	GO:0005515|GO:0048471|GO:0005874|GO:0003924|GO:0014069|GO:0005525|GO:0007416|GO:0006897|GO:0006184|GO:0005737|GO:0000166|GO:0016787|GO:0043197|GO:0046847|GO:0005856	NM_015569	Hs.654775	26052	80.2741	76.5928	6.29636	6.25493	107.318	74.2532	59.2515	89.0513	75.9518	64.7752	6.32989	6.27484	6.28435	6.44913	6.38094	5.93472
A_23_P200874	0.0281843	0.153029	1.68138	up	NM_022778	chr1:26604377-26604436	CEP85	Homo sapiens centrosomal protein 85kDa (CEP85), mRNA [NM_022778]	GO:0005813|GO:0005737|GO:0000922|GO:0005730|GO:0005634|GO:0005856	NM_022778	Hs.63795	64793	658.211	342.142	9.05292	8.30328	959.115	661.299	354.218	310.143	292.707	423.578	9.30547	9.18335	8.66994	8.14965	8.24785	8.51233
A_23_P11262	0.207133	0.423999	1.25498	up	NM_012151	chrX:154116220-154116279	F8A1	Homo sapiens coagulation factor VIII-associated 1 (F8A1), mRNA [NM_012151]		NM_012151	Hs.533543	8263	13300.3	11147.7	13.7344	13.4067	14329.1	12884.3	12687.4	12562.7	11262.7	9617.61	13.5003	13.7013	14.0016	13.5587	13.5788	13.0827
A_23_P103511	0.641694	0.790371	1.10859	up	NM_001085375	chr1:162356483-162356542	C1orf226	Homo sapiens chromosome 1 open reading frame 226 (C1orf226), transcript variant 2, mRNA [NM_001085375]		NM_001085375	Hs.447011	400793	120.663	108.238	6.84506	6.69633	144.343	106.838	110.808	134.798	114.145	75.7697	6.72904	6.72661	7.07952	7.00478	6.92962	6.1546
A_23_P157607	0.140188	0.346297	1.14685	up	NM_018142	chr8:19709238-19709297	INTS10	Homo sapiens integrator complex subunit 10 (INTS10), mRNA [NM_018142]	GO:0005515|GO:0005737|GO:0032039|GO:0005730|GO:0005634|GO:0016180	NM_018142	Hs.512627	55174	10663.6	9417.58	13.3691	13.1714	12194.3	10814.1	8982.36	10462.4	8638.24	9152.08	13.2278	13.427	13.4524	13.2861	13.213	13.0152
A_23_P145777	0.00571715	0.0724883	1.28469	up	NM_002489	chr7:10973244-10973185	NDUFA4	Homo sapiens NADH dehydrogenase (ubiquinone) 1 alpha subcomplex, 4, 9kDa (NDUFA4), nuclear gene encoding mitochondrial protein, mRNA [NM_002489]	GO:0022904|GO:0005739|GO:0005747|GO:0016020|GO:0070469|GO:0006810|GO:0006120|GO:0005743|GO:0008137	NM_002489	Hs.50098	4697	53458.2	48068.3	16.0661	15.7047	62675.4	49544.1	48155.3	51448.8	45722	47034	16.1546	15.9602	16.0836	15.775	15.6789	15.6603
A_23_P107693	0.903504	0.95048	1.00554	up	NM_017652	chr19:58291275-58291334	ZNF586	Homo sapiens zinc finger protein 586 (ZNF586), transcript variant 1, mRNA [NM_017652]	GO:0005622|GO:0006355|GO:0008270|GO:0005634|GO:0003676|GO:0003677|GO:0046872	NM_017652	Hs.625133	54807	821.919	746.935	9.43916	9.43118	1051.83	828.564	585.365	780.9	695.861	764.043	9.4308	9.52059	9.36608	9.46207	9.4843	9.34718
A_23_P160828	0.0456414	0.194093	1.2842	up	NM_017891	chr1:1017648-1017589	C1orf159	Homo sapiens chromosome 1 open reading frame 159 (C1orf159), mRNA [NM_017891]	GO:0016020|GO:0016021	NM_017891	Hs.235095	54991	153.476	114.466	7.14746	6.78659	200.27	144.008	116.148	100.601	96.9613	145.834	7.16417	7.13386	7.14435	6.6146	6.71405	7.03112
A_23_P120237	0.0548782	0.212397	1.20753	up	NM_020151	chr2:96851060-96851001	STARD7	Homo sapiens StAR-related lipid transfer (START) domain containing 7 (STARD7), mRNA [NM_020151]	GO:0005739	NM_020151	Hs.469331	56910	10175.9	8533.36	13.3042	13.0321	11552.3	10403.9	8571.52	9093.73	8064.8	8441.55	13.1542	13.3726	13.3857	13.0901	13.1097	12.8966
A_23_P99360	0.0226346	0.136791	1.25642	up	NM_213590	chr13:50592487-50592546	TRIM13	Homo sapiens tripartite motif containing 13 (TRIM13), transcript variant 3, mRNA [NM_213590]	GO:0005515|GO:0004842|GO:0005783|GO:0016874|GO:0030433|GO:0009653|GO:0046872|GO:0051865|GO:0005622|GO:0007165|GO:0005737|GO:0016020|GO:0005789|GO:0043161|GO:0008270|GO:0004871|GO:0016021|GO:0043123	NM_213590	Hs.436922	10206	1225.39	912.23	10.0556	9.72632	1466.33	1161.27	1048.57	886.546	845.927	1004.22	9.93366	10.0231	10.2102	9.64401	9.77208	9.76288
A_33_P3329339	0.108999	0.302151	1.4388	up	AK130231	chr3:24541439-24541498		Homo sapiens cDNA FLJ26721 fis, clone PNC04123. [AK130231]			Hs.631912		24.3689	16.5213	4.74506	4.22019	28.2363	20.7257	24.1447	19.9679	11.4127	18.1833	4.54419	4.59424	5.09675	4.52256	3.88561	4.25241
A_32_P50123	0.0341516	0.169457	1.6252	up	NM_001042758	chr1:206515959-206516018	SRGAP2	Homo sapiens SLIT-ROBO Rho GTPase activating protein 2 (SRGAP2), transcript variant 2, mRNA [NM_001042758]	GO:0005622|GO:0051056|GO:0007165|GO:0007411|GO:0007264|GO:0005829|GO:0005096	NM_001042758	Hs.497575	23380	75.6316	44.7215	6.20533	5.50472	96.5775	82.3744	47.943	38.1151	33.3515	62.698	6.20327	6.40412	6.00861	5.35244	5.2794	5.88232
A_23_P10995	0.0136179	0.107929	1.83757	up	NM_014483	chr3:29925698-29938927	RBMS3	Homo sapiens RNA binding motif, single stranded interacting protein 3 (RBMS3), transcript variant 2, mRNA [NM_014483]	GO:0005737|GO:0000166|GO:0003723|GO:0043231	NM_014483	Hs.221436	27303	17.9825	8.83559	4.24764	3.36984	23.8619	19.298	10.7874	9.55227	6.28566	10.6688	4.3012	4.49347	3.94825	3.53623	3.10398	3.46932
A_33_P3315314	0.499267	0.688384	1.2404	up	NM_005951	chr16:56704448-56704833	MT1H	Homo sapiens metallothionein 1H (MT1H), mRNA [NM_005951]	GO:0071294|GO:0005515|GO:0048471|GO:0005737|GO:0008270|GO:0005634|GO:0071276|GO:0046872|GO:0045926	NM_005951	Hs.438462	4496	4975.02	4243.38	12.178	11.8672	5366.15	4610.61	4948.31	3116.64	2679.11	6934.4	11.9134	12.087	12.5335	11.501	11.4815	12.6189
A_23_P120414	0.05645	0.215266	1.18506	up	NM_003404	chr20:43536954-43537013	YWHAB	Homo sapiens tyrosine 3-monooxygenase/tryptophan 5-monooxygenase activation protein, beta polypeptide (YWHAB), transcript variant 1, mRNA [NM_003404]	GO:0051219|GO:0005515|GO:0008286|GO:0048471|GO:0042826|GO:0007264|GO:0005634|GO:0007265|GO:0006605|GO:0050815|GO:0005829|GO:0004497|GO:0005737|GO:0000186|GO:0007173|GO:0000165|GO:0007411|GO:0017053|GO:0042470|GO:0008633|GO:0048011|GO:0005813|GO:0016070|GO:0016071|GO:0003714|GO:0035308|GO:0019904|GO:0051220|GO:0005730|GO:0006915|GO:0043085|GO:0008022|GO:0019899|GO:0045892|GO:0008629	NM_003404	Hs.643544	7529	24474.7	22285.4	14.7005	14.4555	26810.6	23931.8	22681.6	23116.3	20609.5	23130.4	14.5523	14.6828	14.8663	14.4633	14.4745	14.4287
A_23_P9280	0.0674182	0.234659	1.2736	up	NR_029410	chr9:88454999-88455058	LOC389765	Homo sapiens kinesin family member 27 pseudogene (LOC389765), non-coding RNA [NR_029410]		NR_029410	Hs.601256	389765	251.192	188.296	7.81208	7.46317	305.168	257.645	190.763	175.602	147.991	241.296	7.70955	7.89438	7.83233	7.37667	7.29572	7.71714
A_23_P104146	0.321924	0.538719	1.07894	up	NM_005095	chr1:35887010-35887069	ZMYM4	Homo sapiens zinc finger, MYM-type 4 (ZMYM4), mRNA [NM_005095]	GO:0022604|GO:0007010|GO:0008270|GO:0007275|GO:0003677|GO:0046872	NM_005095	Hs.269211	9202	2074.25	1759.33	10.8112	10.7016	2657.99	2015.64	1549.13	1902.57	1712.43	1662.99	10.8422	10.8305	10.7609	10.772	10.8168	10.516
A_23_P122228	0.98064	0.991141	1.0045	up	NM_004553	chr5:1802479-1814502	NDUFS6	Homo sapiens NADH dehydrogenase (ubiquinone) Fe-S protein 6, 13kDa (NADH-coenzyme Q reductase) (NDUFS6), nuclear gene encoding mitochondrial protein, mRNA [NM_004553]	GO:0022904|GO:0005739|GO:0005747|GO:0016020|GO:0070469|GO:0006810|GO:0006120|GO:0005743|GO:0009055|GO:0008137	NM_004553	Hs.408257	4726	3051.56	2809.19	11.359	11.3525	4140.41	3124.49	1889.79	2509.02	2104.24	3814.32	11.5179	11.5047	11.0543	11.1808	11.1263	11.7504
A_23_P77160	0.123952	0.323563	1.19035	up	NM_017610	chr15:59388241-59388300	RNF111	Homo sapiens ring finger protein 111 (RNF111), mRNA [NM_017610]	GO:0005515|GO:0005737|GO:0004842|GO:0016567|GO:0016874|GO:0005730|GO:0008270|GO:0007275|GO:0005634|GO:0045893|GO:0046872	NM_017610	Hs.404423	54778	5316.21	4277.41	12.2696	12.0182	6300.81	5271.27	4376.54	4738.52	4204.75	3888.95	12.1727	12.2976	12.3384	12.1275	12.1473	11.7797
A_23_P331598	0.0868478	0.267448	1.32618	up	NM_006391	chr11:9467009-9467068	IPO7	Homo sapiens importin 7 (IPO7), mRNA [NM_006391]	GO:0005515|GO:0005215|GO:0005794|GO:0005625|GO:0005634|GO:0006606|GO:0006886|GO:0042393|GO:0007165|GO:0005083|GO:0005737|GO:0005643|GO:0044419|GO:0008565|GO:0008536|GO:0006810	NM_006391	Hs.523470	10527	2094.79	1466.87	10.8097	10.4024	2656.73	2275.18	1352.44	1355.54	1216.96	1828.1	10.8415	11.0163	10.5712	10.261	10.2934	10.6528
A_33_P3372297	0.0129219	0.10541	1.83853	up	NM_001159746	chr17:914102-914043	ABR	Homo sapiens active BCR-related gene (ABR), transcript variant 3, mRNA [NM_001159746]	GO:0043314|GO:0051056|GO:0008624|GO:0048011|GO:0030336|GO:0042472|GO:0030036|GO:0005886|GO:0035023|GO:0007264|GO:0006915|GO:0005829|GO:0043547|GO:0005085|GO:0050766|GO:0007420|GO:0050728|GO:0050885|GO:0032496|GO:0005089|GO:0030675|GO:0005096	NM_001159746	Hs.159306	29	23.9022	12.3866	4.70928	3.83073	27.6767	26.2254	17.8046	12.2414	8.59009	16.3283	4.5218	4.91935	4.6867	3.87709	3.51544	4.09966
A_33_P3343106	0.417366	0.621039	1.13791	up	NM_014209	chr19:36135710-36135769	ETV2	Homo sapiens ets variant 2 (ETV2), mRNA [NM_014209]	GO:0043565|GO:0003700|GO:0005634	NM_014209	Hs.194061	2116	60.1138	53.5619	5.96708	5.78069	61.6752	58.978	59.6883	50.107	45.8454	64.7334	5.63027	5.97708	6.29391	5.69761	5.71121	5.93327
A_23_P355455	0.182403	0.395966	1.78951	up	NM_014744	chr3:17200038-17199979	TBC1D5	Homo sapiens TBC1 domain family, member 5 (TBC1D5), transcript variant 2, mRNA [NM_014744]	GO:0005622|GO:0005515|GO:0005097|GO:0005096	NM_014744	Hs.475629	9779	902.619	418.374	9.38142	8.54185	1326.2	1080.29	301.368	348.911	304.16	602.051	9.77949	9.91291	8.45185	8.31636	8.30274	9.00645
A_23_P109345	0.66225	0.804267	1.0482	up	NM_004339	chr21:46269935-46269876	PTTG1IP	Homo sapiens pituitary tumor-transforming 1 interacting protein (PTTG1IP), mRNA [NM_004339]	GO:0003674|GO:0005737|GO:0016020|GO:0005634|GO:0016021|GO:0006606	NM_004339	Hs.474010	754	4785.67	4369.6	12.1163	12.0484	5299.33	4571.89	4485.78	4568.86	3977.05	4562.87	11.8928	12.0737	12.3825	12.071	12.0637	12.0106
A_24_P381136	0.354798	0.568476	1.43958	up	NM_016223	chr11:47200985-47200795	PACSIN3	Homo sapiens protein kinase C and casein kinase substrate in neurons 3 (PACSIN3), transcript variant 2, mRNA [NM_016223]	GO:0008092|GO:0005515|GO:0051044|GO:0005737|GO:0005886|GO:0045806	NM_016223	Hs.334639	29763	50.4686	30.5039	5.50816	4.98251	66.4011	67.7542	17.2504	27.5273	20.3019	43.6824	5.72212	6.15498	4.64738	4.92143	4.62195	5.40416
A_23_P106405	0.36668	0.578392	1.0779	up	NM_002487	chr15:23931114-23931055	NDN	Homo sapiens necdin homolog (mouse) (NDN), mRNA [NM_002487]	GO:0048011|GO:0005813|GO:0006355|GO:0008285|GO:0043015|GO:0008347|GO:0005634|GO:0048676|GO:0042995|GO:0009791|GO:0007417|GO:0003677|GO:0019233|GO:0005829|GO:0007399|GO:0048871|GO:0003016|GO:0005737|GO:0007413|GO:0048666|GO:0071514|GO:0043204|GO:0001764|GO:0040008	NM_002487	Hs.50130	4692	5.42899	5	2.4756	2.36738	5.44352	5.84346	5	5	5	5	2.34725	2.68442	2.39512	2.36687	2.39403	2.34123
A_23_P370097	0.177615	0.390198	1.12758	up	NM_001044385	chr2:202488995-202488936	TMEM237	Homo sapiens transmembrane protein 237 (TMEM237), transcript variant 1, mRNA [NM_001044385]	GO:0016020|GO:0016021	NM_001044385	Hs.12319	65062	4927.62	4147.45	12.1467	11.9735	5907.43	4915.29	3960.16	4388.73	4144.77	3908.86	12.0716	12.1904	12.1781	12.0071	12.1259	11.7876
A_33_P3664161	0.461351	0.65792	1.16972	up	NM_001145051	chr2:46707581-46707640	LOC388946	Homo sapiens transmembrane protein ENSP00000343375 (LOC388946), mRNA [NM_001145051]	GO:0016020|GO:0005783|GO:0016021	NM_001145051	Hs.304781	388946	33.4371	29.2035	5.17582	4.94966	32.4181	38.4643	29.4289	27.8082	20.9643	38.8379	4.73376	5.43482	5.35888	4.93374	4.66882	5.24643
A_23_P109055	0.022418	0.136368	1.31293	up	NM_033550	chr20:45314596-45314537	TP53RK	Homo sapiens TP53 regulating kinase (TP53RK), mRNA [NM_033550]	GO:0005515|GO:0002039|GO:0016020|GO:0000166|GO:0004674|GO:0006468|GO:0005634|GO:0004713|GO:0009103|GO:0005524	NM_033550	Hs.440263	112858	235.792	164.82	7.68324	7.29045	321.135	233.356	152.886	159.788	137.583	197.089	7.77252	7.75039	7.5268	7.24004	7.19319	7.43812
A_23_P214211	0.649857	0.796606	1.05472	up	NM_020320	chr6:88224675-88224159	RARS2	Homo sapiens arginyl-tRNA synthetase 2, mitochondrial (RARS2), nuclear gene encoding mitochondrial protein, mRNA [NM_020320]	GO:0005739|GO:0010467|GO:0005737|GO:0000166|GO:0016874|GO:0005759|GO:0006420|GO:0004814|GO:0005524|GO:0006418	NM_020320	Hs.485910	57038	5369.44	4893.13	12.2924	12.2155	6040.63	4990.09	5077.6	5497.81	4379.18	4802.4	12.1059	12.2073	12.5638	12.3425	12.2147	12.0893
A_23_P106505	0.803166	0.892763	1.02821	up	NM_014793	chr15:43620314-43620255	LCMT2	Homo sapiens leucine carboxyl methyltransferase 2 (LCMT2), mRNA [NM_014793]	GO:0005515|GO:0008168|GO:0016740|GO:0008033	NM_014793	Hs.200596	9836	1798.51	1623.88	10.618	10.5778	2154.23	1659.12	1582.17	1818.83	1582.96	1469.86	10.5243	10.5432	10.7864	10.7066	10.6987	10.3281
A_24_P158089	0.766221	0.869501	1.18632	up	NM_000602	chr7:100781555-100781614	SERPINE1	Homo sapiens serpin peptidase inhibitor, clade E (nexin, plasminogen activator inhibitor type 1), member 1 (SERPINE1), transcript variant 1, mRNA [NM_000602]	GO:0033629|GO:0005515|GO:0043627|GO:0035491|GO:0010469|GO:0005886|GO:0004867|GO:2000098|GO:0042246|GO:0002020|GO:0005615|GO:0014912|GO:0032757|GO:0061044|GO:0071258|GO:0061045|GO:0031093|GO:0034097|GO:0043066|GO:0030336|GO:0005102|GO:0051918|GO:0030168|GO:0051384|GO:0005625|GO:0005576|GO:0070887|GO:0042593|GO:0001525|GO:0030414|GO:0045766|GO:0010951|GO:0031012|GO:0050829|GO:0071222|GO:0007596|GO:…	NM_000602	Hs.414795	5054	13.0945	10.4677	3.76594	3.51944	6.36525	15.0501	17.8682	5.35809	12.818	13.227	2.48431	4.11972	4.69378	2.72717	4.03674	3.79441
A_23_P120048	0.144649	0.351912	1.14878	up	NM_013450	chr2:160175985-160175926	BAZ2B	Homo sapiens bromodomain adjacent to zinc finger domain, 2B (BAZ2B), mRNA [NM_013450]	GO:0005515|GO:0006355|GO:0008270|GO:0005634|GO:0003677|GO:0046872|GO:0006351	NM_013450	Hs.470369	29994	2095.04	1701.42	10.8506	10.6505	2474.94	1980.57	1829.61	1828.31	1627.83	1648.12	10.7368	10.8083	11.0068	10.7122	10.7391	10.5002
A_33_P3301445	0.492295	0.682837	1.1602	up		chr10:088818952-088818893							1555.7	1185.23	10.305	10.0906	2203.24	1683.19	780.691	1120.18	972.272	1463.24	10.5575	10.5712	9.78619	9.9837	9.96679	10.3213
A_23_P45365	0.0843149	0.264051	1.54159	up	NM_033380	chrX:107940580-107940639	COL4A5	Homo sapiens collagen, type IV, alpha 5 (COL4A5), transcript variant 2, mRNA [NM_033380]	GO:0005581|GO:0007411|GO:0005488|GO:0005587|GO:0005576|GO:0005201	NM_033380	Hs.369089	1287	249.248	150.745	7.7853	7.16088	324.901	235.101	187.741	188.461	156.416	107.359	7.7857	7.76137	7.80881	7.48076	7.38397	6.61791
A_23_P250800	0.00645048	0.076549	1.6892	up	NM_006100	chr3:98510738-98510797	ST3GAL6	Homo sapiens ST3 beta-galactoside alpha-2,3-sialyltransferase 6 (ST3GAL6), mRNA [NM_006100]	GO:0006664|GO:0030173|GO:0008373|GO:0005794|GO:0016020|GO:0009249|GO:0006040|GO:0000139|GO:0006486|GO:0016021	NM_006100	Hs.148716	10402	55.1274	31.6697	5.82054	5.0642	70.2901	53.8861	41.206	28.4063	24.7238	41.8789	5.79605	5.85797	5.80762	4.96261	4.88201	5.34799
A_23_P134454	0.795156	0.887768	1.04701	up	NM_001753	chr7:116200742-116200801	CAV1	Homo sapiens caveolin 1, caveolae protein, 22kDa (CAV1), transcript variant 1, mRNA [NM_001753]	GO:0005515|GO:0043627|GO:0019915|GO:0010524|GO:0030879|GO:0030301|GO:0006940|GO:0019861|GO:0005622|GO:0016050|GO:0009925|GO:0032507|GO:0005938|GO:0010332|GO:0042632|GO:0019905|GO:0005811|GO:0033344|GO:0005794|GO:0009986|GO:0000122|GO:0019217|GO:0016504|GO:0043234|GO:0005887|GO:0007519|GO:0032570|GO:0006641|GO:0005925|GO:0032091|GO:0008624|GO:0008285|GO:0005886|GO:0005783|GO:0031295|GO:0042524|GO:…	NM_001753	Hs.74034	857	7138.06	6533.38	12.701	12.6347	9016.81	7815.53	4581.84	7437.9	6732.4	5429.82	12.7537	12.9305	12.4187	12.7913	12.8482	12.2646
A_23_P89509	0.0240959	0.141433	1.17036	up	NM_006461	chr17:26905097-26905038	SPAG5	Homo sapiens sperm associated antigen 5 (SPAG5), mRNA [NM_006461]	GO:0005515|GO:0005694|GO:0048015|GO:0005730|GO:0005634|GO:0000922|GO:0005737|GO:0007049|GO:0007067|GO:0000777|GO:0005876|GO:0007051|GO:0005856|GO:0051301	NM_006461	Hs.514033	10615	7260.43	6000.54	12.7416	12.5146	9124.69	7222.78	5433.81	6559.71	5312.11	6129.79	12.7748	12.797	12.6529	12.6017	12.4965	12.4456
A_23_P114405	0.150527	0.359672	1.43907	up	NM_012286	chrX:102930926-102930867	MORF4L2	Homo sapiens mortality factor 4 like 2 (MORF4L2), transcript variant 2, mRNA [NM_012286]	GO:0005515|GO:0006355|GO:0006281|GO:0045944|GO:0005730|GO:0051155|GO:0005634|GO:0001558|GO:0016568	NM_012286	Hs.326387	9643	8434.46	5614.61	12.905	12.3799	12289	8440.1	4574.31	5116.78	4365.31	7361.74	13.2428	13.0581	12.4141	12.2389	12.2088	12.6919
A_33_P3409508	0.28996	0.508505	1.20742	up	NM_002751	chr22:50703284-50703225	MAPK11	Homo sapiens mitogen-activated protein kinase 11 (MAPK11), mRNA [NM_002751]	GO:0005515|GO:0034142|GO:0007265|GO:0051403|GO:0007243|GO:0005829|GO:0042692|GO:0051090|GO:0002756|GO:0000187|GO:0000166|GO:0002755|GO:0034138|GO:0004707|GO:0034130|GO:0048011|GO:0016070|GO:0016071|GO:0034134|GO:0006950|GO:0002224|GO:0005524|GO:0007165|GO:0008063|GO:0051149|GO:0004674|GO:0045087|GO:0005654	NM_002751	Hs.57732	5600	43.0738	35.4664	5.52025	5.24832	48.2377	35.0329	45.9507	36.7973	33.5756	36.0263	5.28719	5.31798	5.95556	5.30465	5.28831	5.15201
A_23_P56810	0.378242	0.588579	1.08559	up	NM_018158	chr2:27911628-27916604	SLC4A1AP	Homo sapiens solute carrier family 4 (anion exchanger), member 1, adaptor protein (SLC4A1AP), mRNA [NM_018158]	GO:0005622|GO:0005515|GO:0003725|GO:0005737|GO:0005634	NM_018158	Hs.306000	22950	5365.24	4696.64	12.2751	12.1567	6695.75	5075.45	4324.53	5202.64	4612.65	4274.62	12.2705	12.2324	12.3226	12.2609	12.2856	11.9235
A_23_P124164	0.169134	0.380757	1.33995	up	NM_020701	chr3:128853750-128853691	ISY1	Homo sapiens ISY1 splicing factor homolog (S. cerevisiae) (ISY1), transcript variant 2, mRNA [NM_020701]	GO:0008380|GO:0000398|GO:0005730|GO:0005634|GO:0071013	NM_020701	Hs.512661	57461	453.778	303.389	8.53149	8.10931	640.728	469.302	251.303	272.545	224.614	413.007	8.71254	8.69008	8.19185	7.97323	7.87748	8.47723
A_23_P98431	0.462722	0.659238	1.04716	up	NM_000190	chr11:118964129-118964188	HMBS	Homo sapiens hydroxymethylbilane synthase (HMBS), transcript variant 1, mRNA [NM_000190]	GO:0018160|GO:0005737|GO:0006778|GO:0004418|GO:0016740|GO:0006783|GO:0005829	NM_000190	Hs.82609	3145	4089.84	3694.41	11.8615	11.795	4793.53	4220.29	3255.71	3567.77	3353.29	4162.19	11.7431	11.9539	11.8875	11.698	11.8053	11.8818
A_23_P206359	0.118203	0.315823	2.61837	up	NM_004360	chr16:68869214-68869273	CDH1	Homo sapiens cadherin 1, type 1, E-cadherin (epithelial) (CDH1), mRNA [NM_004360]	GO:0005515|GO:0030054|GO:0008013|GO:0016342|GO:0042993|GO:2000008|GO:0031175|GO:0016337|GO:0070830|GO:0051260|GO:0050839|GO:0071285|GO:0022408|GO:0005794|GO:0009986|GO:0045295|GO:0019903|GO:0034329|GO:0005509|GO:0019904|GO:0009636|GO:0007416|GO:0001701|GO:0045216|GO:0043281|GO:0050776|GO:0033561|GO:0009898|GO:0045893|GO:0005925|GO:0019538|GO:0034332|GO:0048471|GO:0042153|GO:0060693|GO:0005886|GO:…	NM_004360	Hs.461086	999	15.7437	6.05528	3.98615	2.59748	7.69496	23.8522	15.684	5	5	8.16584	2.66599	4.78939	4.50308	2.36687	2.39403	3.03156
A_23_P108554	0.0361663	0.173385	1.1747	up	NM_004939	chr2:15770975-15771034	DDX1	Homo sapiens DEAD (Asp-Glu-Ala-Asp) box polypeptide 1 (DDX1), mRNA [NM_004939]	GO:0005515|GO:0003724|GO:0010494|GO:0003723|GO:0005634|GO:0071920|GO:0072669|GO:0006302|GO:0004527|GO:0005737|GO:0000166|GO:0008143|GO:0032508|GO:0003712|GO:0006397|GO:0008026|GO:0000245|GO:0006355|GO:0033677|GO:0005730|GO:0007275|GO:0005524|GO:0003677|GO:0004518|GO:0016787|GO:0003682|GO:0030529|GO:0006446	NM_004939	Hs.440599	1653	25269.3	23407.5	14.7573	14.525	28114.7	24875.6	22817.5	24780.6	21967.2	23474.6	14.6409	14.7622	14.8688	14.564	14.5573	14.4537
A_33_P3372788	0.305768	0.523482	1.53541	up	NM_001170755	chr1:148581802-148581861	NBPF15	Homo sapiens neuroblastoma breakpoint family, member 15 (NBPF15), transcript variant 1, mRNA [NM_001170755]	GO:0005737	NM_001170755	Hs.656782	284565	101.773	58.1525	6.41966	5.80103	149.205	121.567	34.5463	39.269	41.8284	93.3602	6.77372	6.90138	5.58387	5.39	5.58313	6.42996
A_23_P211504	0.315126	0.532577	1.28573	up	NM_016657	chr22:38877404-38877463	KDELR3	Homo sapiens KDEL (Lys-Asp-Glu-Leu) endoplasmic reticulum protein retention receptor 3 (KDELR3), transcript variant 2, mRNA [NM_016657]	GO:0046923|GO:0016020|GO:0005783|GO:0005789|GO:0004872|GO:0016021|GO:0006621|GO:0016192|GO:0015031	NM_016657	Hs.730819	11015	154.087	108.707	7.05579	6.6932	216.105	171.788	74.3685	90.9754	83.9048	151.24	7.25247	7.35156	6.56334	6.48096	6.51402	7.08462
A_23_P114095	0.000305426	0.0229834	1.4321	up	NM_015884	chrX:21900749-21900808	MBTPS2	Homo sapiens membrane-bound transcription factor peptidase, site 2 (MBTPS2), mRNA [NM_015884]	GO:0005737|GO:0016020|GO:0000139|GO:0006508|GO:0008233|GO:0016021|GO:0004222|GO:0046872|GO:0008202|GO:0008203	NM_015884	Hs.443490	51360	222.932	144.105	7.63707	7.11895	282.421	224.327	162.048	151.767	131.327	149.22	7.60492	7.70367	7.60264	7.16603	7.12534	7.06547
A_33_P3424577	0.000795917	0.0320654	1.92496	up	A23747			Homo sapiens T cell receptor beta chain mRNA, complete cds. [EF101778]			Hs.382212		38261.7	23519.9	15.4757	14.5308	42451.3	36445.3	35888.6	24688.2	23012.2	22859.3	15.36	15.436	15.6309	14.5558	14.6283	14.4084
A_23_P24997	0.0202824	0.130432	1.23642	up	NM_000075	chr12:58142322-58142263	CDK4	Homo sapiens cyclin-dependent kinase 4 (CDK4), mRNA [NM_000075]	GO:0005515|GO:0010468|GO:0008284|GO:0005634|GO:0048146|GO:0005829|GO:0000084|GO:0000082|GO:0005737|GO:0000166|GO:0051726|GO:0000080|GO:0000785|GO:0005667|GO:0031965|GO:0042493|GO:0005730|GO:0005524|GO:0007165|GO:0007049|GO:0004672|GO:0016020|GO:0000307|GO:0005654|GO:0006468|GO:0000278|GO:0051301|GO:0004693	NM_000075	Hs.95577	1019	10649.9	8603.7	13.3523	13.0461	12774.1	10964.9	8210.8	8963.11	8261.92	8586.07	13.308	13.4483	13.3006	13.0732	13.1454	12.9198
A_23_P103149	0.416221	0.620618	1.04482	up	NM_001098	chr22:41924818-41924877	ACO2	Homo sapiens aconitase 2, mitochondrial (ACO2), nuclear gene encoding mitochondrial protein, mRNA [NM_001098]	GO:0051538|GO:0051539|GO:0006099|GO:0005506|GO:0003994|GO:0005634|GO:0006091|GO:0016829|GO:0046872|GO:0005739|GO:0006102|GO:0006101|GO:0052633|GO:0005759|GO:0052632|GO:0008152	NM_001098	Hs.643610	50	8153.74	7685.16	12.9397	12.8764	10101.9	8090.91	6268.41	8211.28	7215.49	7628.7	12.9435	12.9868	12.8887	12.9395	12.941	12.7488
A_23_P20876	0.531915	0.71242	1.08538	up	NM_177995	chr9:96871739-96871798	PTPDC1	Homo sapiens protein tyrosine phosphatase domain containing 1 (PTPDC1), transcript variant 2, mRNA [NM_177995]	GO:0016787|GO:0008138|GO:0004725	NM_177995	Hs.437943	138639	361.469	318.958	8.32472	8.20652	404.008	338.002	342.397	321.734	260.556	374.585	8.09028	8.26141	8.62246	8.20176	8.08268	8.33511
A_23_P94879	0.310819	0.528655	1.43548	up	NM_000506	chr11:46760913-46760973	F2	Homo sapiens coagulation factor II (thrombin) (F2), mRNA [NM_000506]	GO:0010544|GO:0005515|GO:0007260|GO:0008284|GO:0005886|GO:0004252|GO:0030307|GO:0008360|GO:0007262|GO:0050900|GO:0005615|GO:0005829|GO:0006508|GO:0051281|GO:0005796|GO:0006919|GO:0051480|GO:0005509|GO:0009611|GO:0005102|GO:0051918|GO:0030168|GO:0006915|GO:0005625|GO:0005576|GO:0007275|GO:0006953|GO:0045861|GO:0048712|GO:0017187|GO:0032967|GO:0030193|GO:0030194|GO:0007596|GO:0007597|GO:0001934|GO:…	NM_000506	Hs.655207	2147	16.3587	9.54129	3.97924	3.4577	23.5937	19.0424	6.43991	9.20246	6.25357	13.1678	4.28183	4.47534	3.18054	3.48782	3.09818	3.78711
A_33_P3354569	0.503952	0.691136	1.09764	up	NM_001083112	chr2:157442855-157442914	GPD2	Homo sapiens glycerol-3-phosphate dehydrogenase 2 (mitochondrial) (GPD2), nuclear gene encoding mitochondrial protein, transcript variant 1, mRNA [NM_001083112]	GO:0009331|GO:0005739|GO:0052591|GO:0005509|GO:0016491|GO:0006094|GO:0005743|GO:0004368|GO:0004367|GO:0006072|GO:0044255|GO:0006734	NM_001083112	Hs.512382	2820	2286.36	1941.13	10.9701	10.8357	2761.98	2325.82	1771.27	2232.3	1965.54	1625.54	10.9031	11.0457	10.9615	11.0126	11.0158	10.4787
A_23_P37778	0.0511806	0.204974	1.15318	up	NM_013241	chr16:67263789-67263730	FHOD1	Homo sapiens formin homology 2 domain containing 1 (FHOD1), mRNA [NM_013241]	GO:0005515|GO:0005737|GO:0001725|GO:0032059|GO:0030036|GO:0045944|GO:0051496|GO:0005634|GO:0003779|GO:0005856|GO:0016043	NM_013241	Hs.95231	29109	2237.72	1807.08	10.9448	10.7392	2727.43	2064.01	1921.72	1852.55	1687.44	1881.26	10.8867	10.8672	11.0805	10.729	10.7967	10.6919
A_33_P3409513	0.546536	0.723835	1.06111	up	NM_002751	chr22:50702337-50702278	MAPK11	Homo sapiens mitogen-activated protein kinase 11 (MAPK11), mRNA [NM_002751]	GO:0005515|GO:0034142|GO:0007265|GO:0051403|GO:0007243|GO:0005829|GO:0042692|GO:0051090|GO:0002756|GO:0000187|GO:0000166|GO:0002755|GO:0034138|GO:0004707|GO:0034130|GO:0048011|GO:0016070|GO:0016071|GO:0034134|GO:0006950|GO:0002224|GO:0005524|GO:0007165|GO:0008063|GO:0051149|GO:0004674|GO:0045087|GO:0005654	NM_002751	Hs.57732	5600	286.743	257.424	8.00244	7.91687	330.286	270.513	259.431	261.018	220.041	291.214	7.81562	7.95625	8.23546	7.91985	7.84408	7.98668
A_24_P200162	0.00356122	0.0597572	1.20436	up	NM_014056	chr3:42826804-42826745	HIGD1A	Homo sapiens HIG1 hypoxia inducible domain family, member 1A (HIGD1A), transcript variant 3, mRNA [NM_014056]	GO:0005739|GO:0043234|GO:0016020|GO:0006950|GO:0016021	NM_014056	Hs.728813	25994	5926.66	4718.34	12.4266	12.1583	7565.2	5756.84	4457.93	4732.31	4143.02	5279.7	12.4685	12.4386	12.3726	12.125	12.125	12.2248
A_23_P5983	0.016221	0.117261	2.12317	up	NM_006227	chr20:44527701-44527642	PLTP	Homo sapiens phospholipid transfer protein (PLTP), transcript variant 1, mRNA [NM_006227]	GO:0006629|GO:0006869|GO:0006810|GO:0005576|GO:0030317|GO:0010189|GO:0044255|GO:0008289	NM_006227	Hs.439312	5360	1955.54	873.95	10.7453	9.65913	2140.65	1610.86	2115.11	986.563	840.815	794.47	10.5119	10.4942	11.2299	9.80205	9.76218	9.41316
A_33_P3270404	0.0348731	0.170992	1.50121	up	NM_001077198	chr2:220084835-220084776	ATG9A	Homo sapiens ATG9 autophagy related 9 homolog A (S. cerevisiae) (ATG9A), transcript variant 1, mRNA [NM_001077198]	GO:0005737|GO:0005794|GO:0016020|GO:0031902|GO:0000421|GO:0006914|GO:0031410|GO:0016021|GO:0015031|GO:0000045	NM_001077198	Hs.323363	79065	356.353	218.456	8.25866	7.67253	438.135	394.624	236.299	203.25	165.179	286.94	8.2005	8.47076	8.10472	7.589	7.46268	7.96592
A_24_P882732	0.755579	0.863691	1.13199	up	DR007925	chr17:16745397-16745338		keratin 17 pseudogene 1 [Source:HGNC Symbol;Acc:6428] [ENST00000399211]			Hs.579266		8.71532	7.79101	3.25106	3.0722	6.53392	9.3169	10.2951	5	8.63877	9.73425	2.51058	3.35806	3.88454	2.36687	3.52385	3.32588
A_23_P114656	0.475756	0.669818	1.05017	up	NM_004964	chr1:32799037-32799096	HDAC1	Homo sapiens histone deacetylase 1 (HDAC1), mRNA [NM_004964]	GO:0005515|GO:0003700|GO:0010832|GO:0016581|GO:0016580|GO:0044419|GO:0001106|GO:0060766|GO:0001047|GO:0000122|GO:0045786|GO:0033558|GO:0043922|GO:0000118|GO:0005654|GO:0019899|GO:0034739|GO:0045893|GO:0061198|GO:0045892|GO:0042733|GO:0008134|GO:0008284|GO:0042826|GO:0005634|GO:0046970|GO:0010870|GO:0005829|GO:0005737|GO:0045944|GO:0061029|GO:0042475|GO:0006338|GO:0004407|GO:0033613|GO:0006476|GO:…	NM_004964	Hs.88556	3065	16740.6	16741.5	14.0865	14.0159	18671.4	16369.5	15180.9	17088.2	15071.5	18064.9	13.9402	14.0739	14.2454	14.0007	13.9985	14.0484
A_33_P3230478	0.00831294	0.0859886	2.77211	up	NM_201442	chr12:7171593-7171652	C1S	Homo sapiens complement component 1, s subcomponent (C1S), transcript variant 1, mRNA [NM_201442]	GO:0006956|GO:0004252|GO:0045087|GO:0006958|GO:0005509|GO:0006508|GO:0010001|GO:0008233|GO:0005576|GO:0051591	NM_201442	Hs.458355	716	140.554	48.3815	7.03114	5.56016	177.264	142.113	102.284	44.1357	28.2108	72.7981	6.99585	7.1158	6.98178	5.53314	5.05454	6.0928
A_23_P102202	0.27469	0.49299	1.05227	up	NM_000179	chr2:48033919-48033978	MSH6	Homo sapiens mutS homolog 6 (E. coli) (MSH6), mRNA [NM_000179]	GO:0005515|GO:0000790|GO:0030983|GO:0032405|GO:0006200|GO:0005634|GO:0016446|GO:0008340|GO:0042803|GO:0003690|GO:0000166|GO:0051096|GO:0032357|GO:0006298|GO:0009411|GO:0016887|GO:0007131|GO:0008094|GO:0000400|GO:0000287|GO:0008630|GO:0045190|GO:0000228|GO:0005524|GO:0032142|GO:0043570|GO:0032143|GO:0003684|GO:0032301|GO:0006281|GO:0043531|GO:0000710|GO:0032137|GO:0003682|GO:0016447|GO:0045910|GO:…	NM_000179	Hs.445052	2956	18255.2	18274.4	14.2238	14.1503	20973	17877.6	15915	19181.8	17017.9	18623.6	14.1364	14.2334	14.3015	14.19	14.1759	14.085
A_33_P3310552	0.00103487	0.0364542	2.11403	up	AK131316	chr2:153501972-153502031	FMNL2	formin-like 2 [Source:HGNC Symbol;Acc:18267] [ENST00000421344]	GO:0005737|GO:0030036|GO:0030866|GO:0005488|GO:0022604|GO:0007010|GO:0017048|GO:0003779|GO:0016043		Hs.654630	114793	126.79	53.7002	6.8677	5.78771	164.701	136.61	79.0583	56.556	46.3472	58.1975	6.89009	7.06547	6.64755	5.85271	5.72617	5.78424
A_24_P151498	0.453523	0.651288	1.18794	up	NM_206962	chr21:48064366-48068394	PRMT2	Homo sapiens protein arginine methyltransferase 2 (PRMT2), transcript variant 1, mRNA [NM_206962]	GO:0005515|GO:0008168|GO:0005634|GO:0033142|GO:0050681|GO:0042974|GO:0008469|GO:0042975|GO:0042803|GO:0005829|GO:0042054|GO:0046966|GO:0005737|GO:0035189|GO:0006479|GO:0004871|GO:0016571|GO:0003713|GO:0030331|GO:0060765|GO:0016274|GO:0034969|GO:2000134|GO:0032088|GO:0006917|GO:0035246|GO:0048588|GO:0007165|GO:0045893|GO:0045892|GO:0016740	NM_206962	Hs.154163	3275	856.666	624.995	9.4037	9.15525	1217.62	946.564	405.816	582.751	518.477	773.758	9.65117	9.71443	8.84551	9.04216	9.0538	9.36977
A_33_P3237977	0.133545	0.337057	1.40217	up	NM_197958	chr15:71143871-71143812	LARP6	Homo sapiens La ribonucleoprotein domain family, member 6 (LARP6), transcript variant 2, mRNA [NM_197958]	GO:0006396|GO:0005737|GO:0005794|GO:0000166|GO:0030529|GO:0003723|GO:0005730|GO:0005634|GO:0003676|GO:0043231	NM_197958	Hs.416755	55323	7.77465	5	2.85504	2.36738	9.3915	8.93245	5	5	5	5	2.87791	3.29209	2.39512	2.36687	2.39403	2.34123
A_23_P1102	0.682133	0.817465	1.03316	up	NM_001100	chr1:229567168-229567109	ACTA1	Homo sapiens actin, alpha 1, skeletal muscle (ACTA1), mRNA [NM_001100]	GO:0030240|GO:0005515|GO:0001725|GO:0030049|GO:0005884|GO:0009991|GO:0048741|GO:0048545|GO:0015629|GO:0030017|GO:0005524|GO:0005829|GO:0009612|GO:0005737|GO:0006936|GO:0010226|GO:0043531|GO:0000166|GO:0043503|GO:0005200|GO:0005865|GO:0016049|GO:0017022	NM_001100	Hs.1288	58	194.733	181.986	7.46756	7.42049	243.814	188.908	151.479	168.883	149.946	227.128	7.41022	7.48002	7.51245	7.32052	7.31562	7.62535
A_24_P381975	0.507797	0.694247	1.43556	up	NM_001077419	chr16:75574021-75573962	TMEM231	Homo sapiens transmembrane protein 231 (TMEM231), transcript variant 3, mRNA [NM_001077419]	GO:0016020|GO:0016021	NM_001077419	Hs.156784	79583	15.7267	8.00955	3.70691	3.18529	22.0859	20.0942	5	5.37992	6.49285	12.1559	4.17768	4.54792	2.39512	2.73308	3.14964	3.67316
A_23_P102412	0.771178	0.872337	1.02787	up	NM_019091	chr2:179369325-179369384	PLEKHA3	Homo sapiens pleckstrin homology domain containing, family A (phosphoinositide binding specific) member 3 (PLEKHA3), mRNA [NM_019091]	GO:0008150|GO:0005545|GO:0005737|GO:0005543|GO:0016020|GO:0005575	NM_019091	Hs.41086	65977	3326.66	3068.39	11.5636	11.5239	3868.65	3143.95	2967.36	3013.45	2585.87	3605.84	11.4167	11.5191	11.755	11.4557	11.435	11.681
A_23_P134109	0.556522	0.731532	1.21022	up	NM_001431	chr6:131161674-131161615	EPB41L2	Homo sapiens erythrocyte membrane protein band 4.1-like 2 (EPB41L2), transcript variant 1, mRNA [NM_001431]	GO:0008091|GO:0030054|GO:0005886|GO:0005730|GO:0030507|GO:0003779|GO:0005634|GO:0005737|GO:0008180|GO:0030866|GO:0005198|GO:0005488|GO:0042731|GO:0005856|GO:0019898	NM_001431	Hs.486470	2037	995.632	672.532	9.54337	9.2681	1515.6	1112.24	359.056	658.933	576.546	782.118	9.9837	9.95334	8.69308	9.20717	9.20717	9.38996
A_23_P209519	0.218459	0.437117	1.60686	up	NM_001039550	chr2:220148183-220149384	DNAJB2	Homo sapiens DnaJ (Hsp40) homolog, subfamily B, member 2 (DNAJB2), transcript variant 1, mRNA [NM_001039550]	GO:0005515|GO:0006986|GO:0090084|GO:0000502|GO:0030308|GO:0008285|GO:0016234|GO:0090086|GO:0032436|GO:0030433|GO:0006457|GO:0031072|GO:0070628|GO:0031398|GO:0030544|GO:0051082|GO:0031593	NM_001039550	Hs.77768	3300	63.8505	38.5369	5.90344	5.21919	83.9404	78.4532	29.158	26.0449	24.2269	65.3389	6.02069	6.34679	5.34283	4.85336	4.85655	5.94766
A_23_P108948	0.0326328	0.165472	1.6722	up	NM_018000	chr2:216808159-216808100	MREG	Homo sapiens melanoregulin (MREG), mRNA [NM_018000]	GO:0016324|GO:0005886|GO:0042640|GO:0030318|GO:0048066	NM_018000	Hs.620391	55686	1241.04	685.949	10.0171	9.27538	1625.27	1343.29	754.566	605.048	537.152	915.647	10.0902	10.2289	9.7323	9.09767	9.0978	9.63067
A_23_P160406	0.0142331	0.109968	1.19035	up	NM_016121	chr1:215794818-215794877	KCTD3	Homo sapiens potassium channel tetramerisation domain containing 3 (KCTD3), mRNA [NM_016121]	GO:0016020|GO:0008076|GO:0005249|GO:0006813	NM_016121	Hs.335139	51133	4866.95	3909.98	12.1292	11.8778	5676.13	4953.41	3971.31	4021.48	3547.38	4161.09	12.0087	12.1975	12.1815	11.871	11.8815	11.8811
A_23_P111635	0.0112185	0.0989734	1.43782	up	NM_016086	chr7:75651210-75643188	STYXL1	Homo sapiens serine/threonine/tyrosine interacting-like 1 (STYXL1), mRNA [NM_016086]	GO:0035556|GO:0005622|GO:0006470|GO:0016787|GO:0008138	NM_016086	Hs.11615	51657	1064.81	680.114	9.80862	9.28474	1376.32	1113.63	704.49	656.533	580.458	803.352	9.83084	9.95618	9.63885	9.20256	9.22141	9.43027
A_24_P400172	0.96093	0.980968	1.0099	up	NR_026966	chr2:178148443-178148384	LOC100130691	Homo sapiens uncharacterized LOC100130691 (LOC100130691), non-coding RNA [NR_026966]		NR_026966	Hs.728371	100130691	109.192	107.956	6.71741	6.7032	124.991	98.9794	103.607	133.442	109.73	80.6956	6.53168	6.62404	6.99652	6.98916	6.87825	6.24219
A_33_P3243544	0.19575	0.411113	1.51536	up	NM_004451	chr11:64083361-64083420	ESRRA	Homo sapiens estrogen-related receptor alpha (ESRRA), mRNA [NM_004451]	GO:0005515|GO:0034339|GO:0010467|GO:0003700|GO:0051216|GO:0019904|GO:0003707|GO:0005634|GO:0045670|GO:0003677|GO:0046872|GO:0043565|GO:0045667|GO:0045944|GO:0042127|GO:0004872|GO:0005654|GO:0008270|GO:0004879|GO:0005496|GO:0030522	NM_004451	Hs.110849	2101	171.497	113.67	7.2653	6.66564	208.021	199.197	107.272	79.7578	72.4583	188.795	7.20693	7.55162	7.03734	6.30663	6.31329	7.37699
A_23_P425752	0.164962	0.375857	1.14844	up	NM_033219	chr9:100849857-100849798	TRIM14	Homo sapiens tripartite motif containing 14 (TRIM14), transcript variant 2, mRNA [NM_033219]	GO:0005622|GO:0008150|GO:0003674|GO:0005737|GO:0008270|GO:0046872	NM_033219	Hs.575631	9830	72.8652	62.9369	6.20387	6.00419	84.0857	68.2848	66.225	63.0104	57.5081	68.2923	6.02378	6.16294	6.42488	5.9952	6.00679	6.01059
A_23_P117506	0.484029	0.676069	1.11346	up	NM_016029	chr14:60616799-60616244	DHRS7	Homo sapiens dehydrogenase/reductase (SDR family) member 7 (DHRS7), mRNA [NM_016029]	GO:0000166|GO:0016491	NM_016029	Hs.59719	51635	3951.58	3310.29	11.7708	11.6157	5387.17	3745.73	2721.85	3914.15	3243.84	2772.87	11.92	11.7828	11.6096	11.8346	11.754	11.2585
A_23_P316741	0.188684	0.40332	1.14007	up	NM_001025237	chr11:866883-866942	TSPAN4	Homo sapiens tetraspanin 4 (TSPAN4), transcript variant 1, mRNA [NM_001025237]	GO:0006461|GO:0005886|GO:0005887	NM_001025237	Hs.654836	7106	107.201	88.4146	6.64037	6.45124	147.744	107.764	66.0962	90.7511	74.6591	99.8336	6.76027	6.73691	6.42392	6.47758	6.35412	6.52203
A_23_P3592	0.215372	0.434114	1.24396	up	NM_001040667	chr16:67203615-67203674	HSF4	Homo sapiens heat shock transcription factor 4 (HSF4), transcript variant 2, mRNA [NM_001040667]	GO:0006355|GO:0008284|GO:0003700|GO:0003714|GO:0045597|GO:0006950|GO:0005634|GO:0000122|GO:0043565|GO:0070207|GO:0045944|GO:0043010|GO:0048468|GO:0033169	NM_001040667	Hs.512156	3299	145.866	115.338	7.10591	6.79097	165.179	129.379	143.04	107.244	90.1742	148.595	6.89429	6.99128	7.43217	6.70233	6.61275	7.05784
A_24_P19810	0.0425678	0.187099	1.57762	up	NM_024664	chr1:42925441-42925500	PPCS	Homo sapiens phosphopantothenoylcysteine synthetase (PPCS), transcript variant 1, mRNA [NM_024664]	GO:0015939|GO:0006766|GO:0016874|GO:0004632|GO:0006767|GO:0009108|GO:0005829	NM_024664	Hs.706662	79717	1804.63	1089.22	10.6204	9.96264	2209.93	1612.21	1591.74	1301.05	1094.75	871.877	10.5655	10.4975	10.7982	10.1952	10.1381	9.55454
A_23_P122001	0.56163	0.735088	1.09378	up	NM_002439	chr5:80169024-80169083	MSH3	Homo sapiens mutS homolog 3 (E. coli) (MSH3), mRNA [NM_002439]	GO:0005515|GO:0030983|GO:0005634|GO:0042803|GO:0003697|GO:0000166|GO:0051096|GO:0006298|GO:0032357|GO:0007131|GO:0008094|GO:0032181|GO:0000404|GO:0000403|GO:0000406|GO:0019237|GO:0000228|GO:0005524|GO:0032142|GO:0043570|GO:0003684|GO:0006281|GO:0000710|GO:0032302|GO:0032137|GO:0016447|GO:0032139|GO:0019899|GO:0045910	NM_002439	Hs.280987	4437	927.429	732.799	9.53514	9.40581	1417.12	849.122	516.044	765.263	660.627	772.508	9.87854	9.55261	9.17427	9.4399	9.41053	9.36701
A_23_P399078	0.149915	0.358596	3.1207	up	NM_000362	chr22:33258540-33258599	TIMP3	Homo sapiens TIMP metallopeptidase inhibitor 3 (TIMP3), mRNA [NM_000362]	GO:0004857|GO:0005515|GO:0014070|GO:0043627|GO:0051045|GO:0007568|GO:0005576|GO:0042246|GO:0007417|GO:0046872|GO:0005604|GO:0009612|GO:0051593|GO:0031012|GO:0005737|GO:0008191|GO:0009725|GO:0043200|GO:0007601|GO:0050896	NM_000362	Hs.644633	7078	21.0218	5	4.00924	2.36738	6.38403	46.5356	10.1457	5	5	5	2.48936	5.67639	3.86199	2.36687	2.39403	2.34123
A_24_P58620	0.0460102	0.194919	1.56355	up	NM_020716	chr11:123489842-123489901	GRAMD1B	Homo sapiens GRAM domain containing 1B (GRAMD1B), mRNA [NM_020716]	GO:0016020|GO:0016021	NM_020716	Hs.144725	57476	88.1678	52.5208	6.37014	5.72531	134.529	75.9474	54.0268	46.9299	38.8248	71.8078	6.64135	6.30692	6.16214	5.61049	5.49568	6.06976
A_23_P8416	0.381545	0.591095	1.02473	up	NM_022087	chr7:151817927-151817986	GALNT11	Homo sapiens UDP-N-acetyl-alpha-D-galactosamine:polypeptide N-acetylgalactosaminyltransferase 11 (GalNAc-T11) (GALNT11), mRNA [NM_022087]	GO:0004653|GO:0005794|GO:0016020|GO:0000139|GO:0016757|GO:0005529|GO:0016021	NM_022087	Hs.647109	63917	5.40655	5	2.40262	2.36738	6.21966	5	5	5	5	5	2.46224	2.35049	2.39512	2.36687	2.39403	2.34123
A_23_P355623	0.0400642	0.181753	1.27939	up	NM_019004	chr7:92029770-92029829	ANKIB1	Homo sapiens ankyrin repeat and IBR domain containing 1 (ANKIB1), mRNA [NM_019004]	GO:0005515|GO:0008270|GO:0046872	NM_019004	Hs.83293	54467	2800.9	2021.21	11.2454	10.89	3775.03	2651.18	1976.48	1919.93	1704.08	2439.64	11.3756	11.2383	11.1224	10.7841	10.8097	11.0761
A_33_P3315410	0.190019	0.40449	1.22288	up	NM_004645	chr17:55015642-55015583	COIL	Homo sapiens coilin (COIL), mRNA [NM_004645]	GO:0005515|GO:0001674|GO:0015030|GO:0005730|GO:0015036|GO:0005654|GO:0005634|GO:0008022|GO:0042802	NM_004645	Hs.532795	8161	11343	9504.93	13.4767	13.1864	12668.6	10005	11355.4	9881.87	9083.1	9549.82	13.2882	13.3174	13.8244	13.2119	13.2752	13.0722
A_23_P120442	0.62043	0.776567	1.06655	up	NM_181659	chr20:46283630-46283689	NCOA3	Homo sapiens nuclear receptor coactivator 3 (NCOA3), transcript variant 1, mRNA [NM_181659]	GO:0005515|GO:0016746|GO:0035257|GO:0005634|GO:0050681|GO:0046966|GO:0051091|GO:0005737|GO:0030374|GO:0045618|GO:0045944|GO:0004871|GO:0004402|GO:0044255|GO:0016922|GO:0005794|GO:0016573|GO:0003713|GO:0030331|GO:0035624|GO:0005730|GO:0010628|GO:0047485|GO:0005654|GO:0033148|GO:0045893|GO:0030521	NM_181659	Hs.592142	8202	34.8543	32.5263	5.19957	5.10662	44.3855	37.4453	22.7322	27.7801	27.3927	42.406	5.17462	5.40467	5.01941	4.93274	5.02036	5.36676
A_23_P412321	0.500092	0.688907	1.15196	up	NM_000579	chr3:46417558-46417617	CCR5	Homo sapiens chemokine (C-C motif) receptor 5 (CCR5), transcript variant A, mRNA [NM_000579]	GO:0005515|GO:0005886|GO:0030260|GO:0007267|GO:0019059|GO:0007204|GO:0005737|GO:0006955|GO:0006954|GO:0006935|GO:0044419|GO:0004950|GO:0016032|GO:0004872|GO:0004871|GO:0009986|GO:0004930|GO:0002407|GO:0003779|GO:0015026|GO:0006968|GO:0007186|GO:0005887|GO:0004435|GO:0016493|GO:0007166|GO:0009897|GO:0005768	NM_000579	Hs.450802	1234	1395.19	1144.4	10.2464	10.0423	1540.19	1229.77	1415.6	1333.04	1173.91	926.256	10.0039	10.1061	10.6293	10.2332	10.2435	9.65027
A_23_P404730	0.169358	0.380965	1.39722	up	NM_052948	chr19:36279423-36279482	ARHGAP33	Homo sapiens Rho GTPase activating protein 33 (ARHGAP33), transcript variant 1, mRNA [NM_052948]	GO:0005622|GO:0005515|GO:0007165|GO:0035091|GO:0015031|GO:0005096	NM_052948	Hs.515364	115703	182.29	125.063	7.39987	6.91731	181.486	156.158	209.225	121.309	104.895	148.983	7.02258	7.23329	7.94374	6.86665	6.82308	7.06221
A_23_P14543	0.0733859	0.244786	1.15751	up	NM_006020	chr14:78139939-78139880	ALKBH1	Homo sapiens alkB, alkylation repair homolog 1 (E. coli) (ALKBH1), mRNA [NM_006020]	GO:0003906|GO:0010468|GO:0005719|GO:0070989|GO:0005634|GO:0042245|GO:0001890|GO:0042056|GO:0001701|GO:0046872|GO:0031175|GO:0030154|GO:0016829|GO:0008198|GO:0005739|GO:0048589|GO:0006281|GO:0006307|GO:0080111|GO:0016491|GO:0070579|GO:0043526|GO:0001764|GO:0016702	NM_006020	Hs.94542	8846	813.685	654.504	9.43591	9.22489	983.919	853.938	603.199	645.425	557.668	760.419	9.34001	9.56195	9.40576	9.18096	9.15457	9.33913
A_32_P142128	0.339513	0.554871	1.06857	up	NR_026566	chr10:46737617-46737612	BMS1P1	Homo sapiens BMS1 pseudogene 1 (BMS1P1), non-coding RNA [NR_026566]		NR_026566	Hs.652450	728053	315.163	277.094	8.11955	8.02387	379.138	316.607	249.743	297.722	261.801	271.758	8.00749	8.16736	8.1838	8.09345	8.09044	7.88772
A_24_P384569	0.00328639	0.0575687	1.33429	up	NM_001163287	chr22:29686421-29686480	EWSR1	Homo sapiens Ewing sarcoma breakpoint region 1 (EWSR1), transcript variant 5, mRNA [NM_001163287]	GO:0005622|GO:0005515|GO:0005516|GO:0006355|GO:0005737|GO:0005886|GO:0000166|GO:0003723|GO:0008270|GO:0005634|GO:0003676|GO:0046872	NM_001163287	Hs.374477	2130	114.578	81.4336	6.75935	6.34328	144.297	117.392	82.0448	79.2012	71.8373	93.2622	6.72835	6.85812	6.69159	6.2986	6.30218	6.42907
A_23_P123905	0.864383	0.927499	1.02056	up	NM_016042	chr9:37780699-37780640	EXOSC3	Homo sapiens exosome component 3 (EXOSC3), transcript variant 1, mRNA [NM_016042]	GO:0005515|GO:0016070|GO:0016071|GO:0045190|GO:0003723|GO:0006364|GO:0005730|GO:0043928|GO:0035327|GO:0004532|GO:0005634|GO:0071034|GO:0000178|GO:0005829|GO:0045006|GO:0005737|GO:0000175|GO:0000177|GO:0000176|GO:0000288	NM_016042	Hs.602571	51010	5553.14	5329.9	12.3346	12.3053	6891.88	5293.64	4473.91	4837.17	4174.45	6978.08	12.3199	12.3064	12.3776	12.1539	12.1372	12.6247
A_23_P105862	0.00147586	0.0430614	1.52778	up	NM_023037	chr13:32870558-32870617	FRY	Homo sapiens furry homolog (Drosophila) (FRY), mRNA [NM_023037]	GO:0006355|GO:0016020|GO:0016021	NM_023037	Hs.507669	10129	2980.63	1850.06	11.3857	10.7743	3508.69	2938.15	2495.05	1950.37	1750.28	1849.52	11.2776	11.4063	11.4732	10.8065	10.847	10.6693
A_33_P3281816	0.176944	0.389251	1.67768	up	NM_006367	chr1:40529942-40530001	CAP1	Homo sapiens CAP, adenylate cyclase-associated protein 1 (yeast) (CAP1), transcript variant 1, mRNA [NM_006367]	GO:0030036|GO:0005886|GO:0001667|GO:0030168|GO:0003779|GO:0005576|GO:0006898|GO:0005829|GO:0007190|GO:0000902|GO:0007165|GO:0005737|GO:0007163|GO:0007596|GO:0007411|GO:0005488|GO:0002576|GO:0007010|GO:0030864	NM_006367	Hs.370581	10487	732.696	384.611	9.13774	8.39128	1104.67	791.847	301.565	297.682	261.6	594.552	9.51133	9.44863	8.45326	8.09283	8.08825	8.99275
A_23_P115202	0.631034	0.783615	1.07355	up	NM_016190	chr1:152381792-152381733	CRNN	Homo sapiens cornulin (CRNN), mRNA [NM_016190]	GO:0016337|GO:0005737|GO:0016020|GO:0009408|GO:0005509	NM_016190	Hs.242057	49860	23.6205	21.6768	4.69064	4.58826	30.7442	21.2953	18.822	23.4993	23.8868	17.6443	4.66734	4.6336	4.77098	4.7175	4.8383	4.20897
A_33_P3257528	0.116362	0.31289	1.47262	up	NM_015555	chr6:56963879-56963938	ZNF451	Homo sapiens zinc finger protein 451 (ZNF451), transcript variant 2, mRNA [NM_015555]	GO:0005622|GO:0006355|GO:0008270|GO:0005634|GO:0003677|GO:0046872	NM_015555	Hs.485628	26036	160.944	99.2463	7.13367	6.57529	216.157	183.329	83.3447	87.6991	75.7706	134.269	7.25331	7.43854	6.70916	6.4263	6.37795	6.92162
A_32_P131143	0.869824	0.930863	1.04356	up	NR_024482	chr22:17646234-17646293	CECR5-AS1	Homo sapiens CECR5 antisense RNA 1 (non-protein coding) (CECR5-AS1), transcript variant 2, non-coding RNA [NR_024482]		NR_024482	Hs.660066	100130717	79.5679	75.5522	6.30212	6.24061	71.2978	65.9945	101.411	68.0645	69.8859	88.7063	5.81555	6.12405	6.96675	6.10244	6.2586	6.36079
A_23_P88404	0.616237	0.773552	1.05485	up	NM_003239	chr14:76424963-76424904	TGFB3	Homo sapiens transforming growth factor, beta 3 (TGFB3), mRNA [NM_003239]	GO:0005515|GO:0043627|GO:0043932|GO:0051491|GO:0030879|GO:0009790|GO:0048702|GO:0005615|GO:0005114|GO:0042802|GO:0043524|GO:0043025|GO:0009887|GO:0051781|GO:0007179|GO:0048839|GO:0007565|GO:0030501|GO:0048286|GO:0046982|GO:0009986|GO:0045740|GO:0007568|GO:0030168|GO:0060391|GO:0001701|GO:0005160|GO:0045216|GO:0010936|GO:0070483|GO:0032967|GO:0007184|GO:0042060|GO:0032570|GO:0016049|GO:0045893|GO:…	NM_003239	Hs.592317	7043	68.1802	65.1531	6.12355	6.04651	77.3768	66.8507	60.3133	64.9704	67.1026	63.3862	5.92201	6.14049	6.30813	6.03631	6.20297	5.90025
A_23_P106741	0.454383	0.652062	1.09123	up	NM_002811	chr16:74340102-74340161	PSMD7	Homo sapiens proteasome (prosome, macropain) 26S subunit, non-ATPase, 7 (PSMD7), mRNA [NM_002811]	GO:0000209|GO:0002474|GO:0000502|GO:0005838|GO:0016070|GO:0016071|GO:0006521|GO:0051437|GO:0006915|GO:0042981|GO:0000216|GO:0051436|GO:0031145|GO:0051439|GO:0005829|GO:0000084|GO:0034641|GO:0000082|GO:0016032|GO:0000075|GO:0005654|GO:0000278|GO:0006977	NM_002811	Hs.440604	5713	11074.8	10417	13.4411	13.3152	12544.5	10377.4	10302.4	11286.6	10059	9905.44	13.2765	13.3673	13.6796	13.3912	13.4202	13.1342
A_23_P3221	0.0100625	0.094532	1.41683	up	NM_021199	chr15:45983364-45983423	SQRDL	Homo sapiens sulfide quinone reductase-like (yeast) (SQRDL), nuclear gene encoding mitochondrial protein, mRNA [NM_021199]	GO:0005739|GO:0005737|GO:0016491|GO:0005743	NM_021199	Hs.511251	58472	12281.5	8933.19	13.6	13.0973	13790.7	11958.2	11095.4	9370.24	8183.89	9245.44	13.4316	13.5807	13.7878	13.1304	13.1362	13.0254
A_23_P74526	0.00396742	0.0624633	1.42498	up	NM_203456	chr1:40211127-40214590	PPIE	Homo sapiens peptidylprolyl isomerase E (cyclophilin E) (PPIE), transcript variant 2, mRNA [NM_203456]	GO:0000413|GO:0005515|GO:0008380|GO:0006355|GO:0016018|GO:0003723|GO:0003755|GO:0005634|GO:0071013|GO:0000166|GO:0000398|GO:0006457|GO:0016853	NM_203456	Hs.524690	10450	1452.31	955.23	10.294	9.78306	1773.06	1478.57	1105.32	935.159	802.717	1127.81	10.2289	10.3698	10.2833	9.72215	9.69444	9.93259
A_23_P117274	0.0701534	0.239039	1.32109	up	NM_005932	chr13:24411757-24411698	MIPEP	Homo sapiens mitochondrial intermediate peptidase (MIPEP), nuclear gene encoding mitochondrial protein, mRNA [NM_005932]	GO:0005739|GO:0006627|GO:0005759|GO:0006508|GO:0008233|GO:0004222|GO:0046872	NM_005932	Hs.507498	4285	319.454	220.76	8.1036	7.70187	428.786	310.828	218.747	248.574	223	190.707	8.1652	8.14109	8.00451	7.84947	7.86589	7.39025
A_23_P105625	0.0302422	0.158389	1.17149	up	NM_032314	chr12:120941375-120941316	COQ5	Homo sapiens coenzyme Q5 homolog, methyltransferase (S. cerevisiae) (COQ5), nuclear gene encoding mitochondrial protein, mRNA [NM_032314]	GO:0005739|GO:0006744|GO:0008168|GO:0016740	NM_032314	Hs.17250	84274	2016.76	1600.23	10.7834	10.555	2393.76	2069.47	1587.03	1705.3	1483.98	1611.41	10.6872	10.8698	10.7931	10.6054	10.5942	10.4655
A_23_P388812	0.00230661	0.0511566	1.56428	up	NM_152515	chr2:113495817-113495758	CKAP2L	Homo sapiens cytoskeleton associated protein 2-like (CKAP2L), mRNA [NM_152515]	GO:0005813	NM_152515	Hs.434250	150468	744.109	434.792	9.30864	8.66313	900.352	733.726	598.249	466.133	414.518	423.725	9.20377	9.32833	9.3938	8.72873	8.74724	8.51342
A_23_P122068	0.922112	0.960686	1.01752	up	NM_181435	chr5:34020663-34020604	C1QTNF3	Homo sapiens C1q and tumor necrosis factor related protein 3 (C1QTNF3), transcript variant 2, mRNA [NM_181435]	GO:0005581|GO:0005576	NM_181435	Hs.171929	114899	82.8936	82.0438	6.36809	6.34302	96.8384	74.3773	77.4652	98.5448	82.7325	64.854	6.20796	6.27641	6.6199	6.59106	6.50024	5.93778
A_33_P3215239	0.122847	0.322005	1.34802	up	NM_016195	chr10:91522529-91522588	KIF20B	Homo sapiens kinesin family member 20B (KIF20B), mRNA [NM_016195]	GO:0007088|GO:0005813|GO:0006200|GO:0050699|GO:0005874|GO:0005730|GO:0005819|GO:0005634|GO:0003777|GO:0005524|GO:0007049|GO:0005737|GO:0000166|GO:0000087|GO:0007050|GO:0005654|GO:0005856|GO:0016887|GO:0051301|GO:0007018	NM_016195	Hs.240	9585	1196.82	791.241	9.94437	9.51353	1656.05	1260.42	673.986	829.416	803.509	740.796	10.1237	10.1393	9.57007	9.55041	9.69553	9.29464
A_32_P169574	0.198303	0.41445	1.30324	up	NM_017602	chrX:48783309-48783250	OTUD5	Homo sapiens OTU domain containing 5 (OTUD5), transcript variant 1, mRNA [NM_017602]	GO:0045087|GO:0006508|GO:0008233|GO:0008234|GO:0032480|GO:0005829	NM_017602	Hs.496098	55593	259.111	180.635	7.77456	7.39245	378.12	256.33	142.882	156.547	139.976	245.382	8.00451	7.88772	7.43143	7.21056	7.22252	7.74429
A_23_P120428	0.130745	0.333013	1.28707	up	NM_014477	chr20:44005865-44004147	TP53TG5	Homo sapiens TP53 target 5 (TP53TG5), mRNA [NM_014477]	GO:0035556|GO:0005622|GO:0003674|GO:0030308|GO:0005737|GO:0005634	NM_014477	Hs.401982	27296	26.3886	18.8658	4.78237	4.41827	40.3042	18.5368	20.3248	17.9524	15.9837	22.6613	5.04176	4.43616	4.86918	4.38695	4.32222	4.54564
A_24_P393470	0.585565	0.751668	1.12571	up	NM_001145783	chr19:19292747-19292688	MEF2BNB	Homo sapiens MEF2B neighbor (MEF2BNB), transcript variant 2, mRNA [NM_001145783]	GO:0007507|GO:0005515	NM_001145783	Hs.153629	729991	1436.06	1228.49	10.2606	10.0898	1852.39	1444.4	1011.39	981.212	873.724	1830.52	10.2963	10.3356	10.15	9.79335	9.82071	10.6554
A_23_P54636	0.0242856	0.141934	1.2443	up	NM_004691	chr16:67472152-67472093	ATP6V0D1	Homo sapiens ATPase, H+ transporting, lysosomal 38kDa, V0 subunit d1 (ATP6V0D1), mRNA [NM_004691]	GO:0005515|GO:0008286|GO:0055085|GO:0060203|GO:0008021|GO:0006879|GO:0033572|GO:0016324|GO:0008553|GO:0016020|GO:0007420|GO:0015991|GO:0043679|GO:0019717|GO:0033179|GO:0016471|GO:0005769|GO:0010008|GO:0006811|GO:0015992	NM_004691	Hs.106876	9114	3773.59	2844.22	11.7254	11.4101	4709.58	3854.82	2756.38	2753.79	2448.91	3329.96	11.7179	11.8257	11.6325	11.3286	11.3527	11.5489
A_24_P22050	0.364918	0.577096	1.26299	up	NM_017817	chr13:111176078-111176019	RAB20	Homo sapiens RAB20, member RAS oncogene family (RAB20), mRNA [NM_017817]	GO:0005794|GO:0000166|GO:0007264|GO:0015031|GO:0005525	NM_017817	Hs.508720	55647	161.536	111.579	7.0905	6.75366	225.55	189.966	69.0923	101.927	94.1977	138.614	7.31052	7.48783	6.47314	6.63246	6.66693	6.9616
A_24_P302584	0.45032	0.648284	1.20039	up	NM_003108	chr2:5841428-5841487	SOX11	Homo sapiens SRY (sex determining region Y)-box 11 (SOX11), mRNA [NM_003108]	GO:0048704|GO:0006412|GO:0014032|GO:0046887|GO:0060548|GO:0017015|GO:0072404|GO:0000976|GO:0001105|GO:0007275|GO:0000122|GO:0048485|GO:0001841|GO:0050672|GO:0061053|GO:0001501|GO:0035332|GO:0021782|GO:0060174|GO:0045893|GO:0001158|GO:0003357|GO:0008135|GO:0008284|GO:0021510|GO:0060425|GO:0005634|GO:2000678|GO:0045778|GO:0014009|GO:0030513|GO:0005737|GO:0002089|GO:0050769|GO:0061029|GO:0030182|GO:…	NM_003108	Hs.432638	6664	444.618	348.697	8.59907	8.33556	471.541	373.27	489.041	414.732	346.376	284.982	8.30531	8.39455	9.09734	8.56193	8.48998	7.95477
A_33_P3386181	0.00344759	0.0589558	1.2443	up	NM_018197	chr20:50768744-50768685	ZFP64	Homo sapiens zinc finger protein 64 homolog (mouse) (ZFP64), transcript variant 1, mRNA [NM_018197]	GO:0005622|GO:0006355|GO:0008270|GO:0005634|GO:0003676|GO:0003677|GO:0046872	NM_018197	Hs.473082	55734	440.014	327.281	8.57144	8.25611	536.566	440.558	342.917	330.527	300.89	350.428	8.4755	8.6146	8.62422	8.23614	8.28937	8.24282
A_23_P395524	0.0357433	0.172768	1.20908	up	NM_007062	chr12:108106141-108106200	PWP1	Homo sapiens PWP1 homolog (S. cerevisiae) (PWP1), mRNA [NM_007062]	GO:0005634|GO:0006351	NM_007062	Hs.506652	11137	18707	16608.4	14.281	14.0071	20812.2	18580.9	16727.9	17203.9	15299	17322.2	14.1255	14.2889	14.4287	14.0121	14.0172	13.9921
A_23_P316531	0.0128262	0.105355	1.47214	up	NM_005298	chr1:200843145-200843204	GPR25	Homo sapiens G protein-coupled receptor 25 (GPR25), mRNA [NM_005298]	GO:0007186|GO:0005886|GO:0005887|GO:0004930|GO:0004872|GO:0004871	NM_005298	Hs.534316	2848	1573.73	995.774	10.4016	9.84364	1948.7	1680.24	1092.26	937.262	846.158	1203.9	10.3704	10.5682	10.2661	9.72514	9.77307	10.0327
A_23_P37441	0.00793133	0.0841017	1.10047	up	NM_004048	chr15:45007773-45007832	B2M	Homo sapiens beta-2-microglobulin (B2M), mRNA [NM_004048]	GO:0005515|GO:0002474|GO:0012507|GO:0005886|GO:0042493|GO:0042612|GO:0019221|GO:0005576|GO:0005615|GO:0050690|GO:0000139|GO:0031901|GO:0050776|GO:0005788|GO:0016032|GO:0046686|GO:0060333	NM_004048	Hs.534255	567	70625.9	72057.7	16.5011	16.3629	74994.8	70122.8	66759.9	75919.8	71325.6	68927.6	16.4594	16.491	16.5528	16.3749	16.3569	16.3569
A_23_P139509	0.0487917	0.200928	1.25091	up	NM_016570	chr12:29498382-29496163	ERGIC2	Homo sapiens ERGIC and golgi 2 (ERGIC2), mRNA [NM_016570]	GO:0005737|GO:0005794|GO:0016020|GO:0005783|GO:0033116|GO:0005789|GO:0005634|GO:0016021|GO:0016192	NM_016570	Hs.339453	51290	5617.24	4326.78	12.3597	12.0367	6568.65	5593.25	4689.81	4737.54	4184.1	4058.7	12.2406	12.3925	12.446	12.1269	12.1414	11.8417
A_23_P87664	0.177079	0.38951	1.1266	up	NM_014706	chr12:108917104-108917045	SART3	Homo sapiens squamous cell carcinoma antigen recognized by T cells 3 (SART3), mRNA [NM_014706]	GO:0005622|GO:0005515|GO:0006396|GO:0005737|GO:0016607|GO:0000166|GO:0003723|GO:0005634	NM_014706	Hs.584842	9733	3424.81	2782.7	11.5565	11.3845	4407.41	3552.01	2315.02	2796.95	2605.45	2945.7	11.617	11.6922	11.3602	11.3511	11.4458	11.3566
A_23_P79794	0.484767	0.676822	1.16244	up	NM_021809	chr20:35221586-35221645	TGIF2	Homo sapiens TGFB-induced factor homeobox 2 (TGIF2), transcript variant 2, mRNA [NM_021809]	GO:0043565|GO:0006355|GO:0003700|GO:0060041|GO:0045666|GO:0005634	NM_021809	Hs.632264	60436	334.919	258.274	8.11101	7.89385	471.64	363.525	169.593	224.208	199.922	350.693	8.30626	8.35781	7.66895	7.72355	7.71399	8.24401
A_33_P3305655	0.495802	0.685698	1.11694	up	NR_027992	chr15:20874916-20874857	NBEAP1	Homo sapiens neurobeachin pseudogene 1 (NBEAP1), non-coding RNA [NR_027992]		NR_027992	Hs.657985	606	808.648	633.574	9.35029	9.19074	1245.15	666.688	514.104	721.038	611.062	568.621	9.69067	9.19359	9.16661	9.34303	9.29312	8.93606
A_23_P110879	0.208621	0.42566	1.08924	up	NM_147686	chr6:111894122-111888861	TRAF3IP2	Homo sapiens TRAF3 interacting protein 2 (TRAF3IP2), transcript variant 2, mRNA [NM_147686]	GO:0035556|GO:0005622|GO:0005515|GO:0005575|GO:0043123	NM_147686	Hs.561514	10758	472.213	397.429	8.64335	8.52003	622.521	467.063	327.055	386.523	334.576	471.189	8.68009	8.68805	8.56193	8.45941	8.43808	8.6626
A_23_P250302	0.419253	0.622472	1.15834	up	NM_001837	chr3:46307828-46307887	CCR3	Homo sapiens chemokine (C-C motif) receptor 3 (CCR3), transcript variant 1, mRNA [NM_001837]	GO:0005886|GO:0004930|GO:0007204|GO:0005615|GO:0045766|GO:0006968|GO:0006954|GO:0001938|GO:0006935|GO:0005887|GO:0044419|GO:0002551|GO:0048245|GO:0004950|GO:0016493|GO:0007188|GO:0004872|GO:0016021|GO:0004871|GO:0070371|GO:0007155|GO:0005768	NM_001837	Hs.506190	1232	3590.09	2940.19	11.6641	11.452	4142.26	2977.01	3650.99	3341.48	2845.76	2633.34	11.52	11.4246	12.0477	11.6024	11.5697	11.1841
A_23_P310350	0.338124	0.554158	1.13562	up	NM_013276	chr17:3512057-3511998	SHPK	Homo sapiens sedoheptulokinase (SHPK), mRNA [NM_013276]	GO:0050277|GO:0005737|GO:0000166|GO:0005975|GO:0005524|GO:0016740	NM_013276	Hs.579217	23729	1131.9	923.274	9.91825	9.73477	1474.9	1028.28	892.509	1039.8	938.365	791.661	9.94501	9.83632	9.97343	9.87888	9.91699	9.40844
A_23_P83976	0.811999	0.898004	1.09897	up	NM_145036	chr17:63685309-63685250	CEP112	Homo sapiens centrosomal protein 112kDa (CEP112), transcript variant 1, mRNA [NM_145036]	GO:0005813|GO:0005737|GO:0005856	NM_145036	Hs.408676	201134	735.925	509.235	9.01371	8.87755	1218.37	775.102	214.302	589.094	463.291	475.319	9.65262	9.41468	7.97382	9.05718	8.89941	8.67607
A_33_P3253427	0.0311065	0.16063	1.22969	up	NR_015341	chr17:28935520-28935579	LRRC37BP1	Homo sapiens leucine rich repeat containing 37B pseudogene 1 (LRRC37BP1), non-coding RNA [NR_015341]	GO:0016020|GO:0016021	NR_015341	Hs.558901	147172	426.163	316.642	8.49987	8.20157	552.134	441.325	285.032	313.603	268.486	367.838	8.51233	8.61898	8.36829	8.16587	8.12806	8.31078
A_33_P3396646	0.233181	0.452357	1.2298	up	NM_001080450	chr6:107389936-107389877	BEND3	Homo sapiens BEN domain containing 3 (BEND3), mRNA [NM_001080450]		NM_001080450	Hs.418045	57673	31.401	25.2745	5.08621	4.78779	32.0668	36.6933	25.4429	23.5556	21.1106	31.1572	4.72045	5.37929	5.1589	4.72129	4.68006	4.96201
A_23_P58321	0.0500124	0.203151	1.26196	up	NM_001237	chr4:122740054-122739995	CCNA2	Homo sapiens cyclin A2 (CCNA2), mRNA [NM_001237]	GO:0005515|GO:0007095|GO:0019901|GO:0005634|GO:0007265|GO:0000079|GO:0005737|GO:0007067|GO:0001939|GO:0000086|GO:0005654|GO:0001940|GO:0045893|GO:0000278|GO:0051301	NM_001237	Hs.58974	890	5435.51	4061.64	12.2698	11.9342	6828.33	5815.29	3662.9	4060.36	3632.12	4492.43	12.3	12.4558	12.0538	11.8866	11.9251	11.9908
A_23_P214139	0.198172	0.414352	1.13459	up	NM_002912	chr6:111620573-111620514	REV3L	Homo sapiens REV3-like, catalytic subunit of DNA polymerase zeta (yeast) (REV3L), mRNA [NM_002912]	GO:0006261|GO:0006139|GO:0006281|GO:0000166|GO:0003887|GO:0016779|GO:0016035|GO:0005634|GO:0019985|GO:0003677|GO:0046872|GO:0016740	NM_002912	Hs.232021	5980	5184.34	4380.11	12.2347	12.0525	6089.14	4703.96	4759.92	4575.07	3971.11	4594.14	12.12	12.1149	12.4692	12.0737	12.0604	12.0235
A_24_P218001	0.172721	0.384659	1.33605	up	NM_021148	chr7:64378605-64378664	ZNF273	Homo sapiens zinc finger protein 273 (ZNF273), transcript variant 1, mRNA [NM_021148]	GO:0005622|GO:0006355|GO:0008270|GO:0005634|GO:0003676|GO:0003677|GO:0046872	NM_021148	Hs.520889	10793	98.7026	64.2842	6.44585	6.02787	158.835	90.3136	46.9598	64.1407	56.6292	72.0827	6.84237	6.51326	5.98191	6.02022	5.98501	6.07838
A_32_P9543	0.260948	0.479871	2.98464	up	NM_145699	chr22:39359092-39359151	APOBEC3A	Homo sapiens apolipoprotein B mRNA editing enzyme, catalytic polypeptide-like 3A (APOBEC3A), transcript variant 1, mRNA [NM_145699]	GO:0009972|GO:0005634|GO:0010529|GO:0046872|GO:0071466|GO:0005737|GO:0051607|GO:0016787|GO:0045087|GO:0080111|GO:0004126|GO:0008270|GO:0045071|GO:0070383	NM_145699	Hs.226307	200315	271.375	60.4588	7.30107	5.72351	95.5574	70.3342	648.232	35.4708	32.0317	113.874	6.1917	6.20059	9.51091	5.25426	5.2263	6.68995
A_23_P102420	0.0615069	0.224662	1.12195	up	NM_006430	chr2:62095734-62095675	CCT4	Homo sapiens chaperonin containing TCP1, subunit 4 (delta) (CCT4), mRNA [NM_006430]	GO:0042470|GO:0005815|GO:0005832|GO:0005730|GO:0005634|GO:0005524|GO:0005829|GO:0005737|GO:0000166|GO:0006457|GO:0051084|GO:0051082|GO:0005856|GO:0044267	NM_006430	Hs.421509	10575	37763.1	38387.1	15.4522	15.2862	41960.4	38868.4	32460.4	39718.2	35559.7	39883.4	15.3495	15.5328	15.4743	15.2726	15.2335	15.3525
A_23_P101208	0.00148223	0.0430975	4.38017	up	NM_001914	chr18:71920777-71920718	CYB5A	Homo sapiens cytochrome b5 type A (microsomal) (CYB5A), transcript variant 2, mRNA [NM_001914]	GO:0005792|GO:0005783|GO:0004129|GO:0006767|GO:0005741|GO:0046872|GO:0005739|GO:0004033|GO:0005737|GO:0016020|GO:0006766|GO:0005789|GO:0006810|GO:0016021|GO:0022900|GO:0019899|GO:0020037	NM_001914	Hs.465413	1528	30.9997	6.50924	5.08042	2.94944	33.0686	32.8634	27.067	8.42195	5.37153	5.73423	4.76221	5.23669	5.24237	3.3587	2.9008	2.58881
A_33_P3387463	0.40868	0.613972	1.13836	up	NM_015994	chr14:67804649-67804590	ATP6V1D	Homo sapiens ATPase, H+ transporting, lysosomal 34kDa, V1 subunit D (ATP6V1D), mRNA [NM_015994]	GO:0005515|GO:0008286|GO:0042626|GO:0055085|GO:0005829|GO:0006879|GO:0033572|GO:0016020|GO:0046961|GO:0015991|GO:0016471|GO:0006811|GO:0015992|GO:0033178	NM_015994	Hs.272630	51382	1820.83	1510.29	10.6414	10.4545	2007.12	1597.43	1857.95	1490.87	1306.43	1733.58	10.4134	10.4828	11.0281	10.3975	10.3961	10.5698
A_23_P103256	0.0284805	0.153751	1.60805	up	NM_021023	chr1:196748420-196748479	CFHR3	Homo sapiens complement factor H-related 3 (CFHR3), transcript variant 1, mRNA [NM_021023]	GO:0005576|GO:0005615	NM_021023	Hs.709217	10878	2301.43	1347.43	10.9646	10.2792	2911.13	2328.53	1664.64	1548.13	1402.44	1091.73	10.9768	11.0487	10.8682	10.4456	10.5064	9.88578
A_23_P201845	0.61721	0.77384	1.07889	up	NM_007167	chr1:35470800-35470741	ZMYM6	Homo sapiens zinc finger, MYM-type 6 (ZMYM6), mRNA [NM_007167]	GO:0022604|GO:0007010|GO:0008270|GO:0007275|GO:0005634|GO:0003677|GO:0046872	NM_007167	Hs.729053	9204	375.515	328.074	8.35819	8.24864	470.976	341.918	313.651	373.905	342.275	268.043	8.30195	8.27627	8.49633	8.40643	8.46948	7.87002
A_23_P125078	0.543719	0.721695	1.14259	up	NM_173626	chr17:78227156-78227215	SLC26A11	Homo sapiens solute carrier family 26, member 11 (SLC26A11), transcript variant 2, mRNA [NM_173626]	GO:0008509|GO:0005215|GO:0005794|GO:0005886|GO:0015301|GO:0005783|GO:0008272|GO:0008271|GO:0016021|GO:0005765|GO:0055085|GO:0006811	NM_173626	Hs.4866	284129	4235.69	3534.66	11.9204	11.7281	4562.15	3428.11	4716.81	3926.04	3434.68	3243.26	11.6646	11.6402	12.4564	11.8382	11.84	11.5061
A_23_P103414	0.0918105	0.275657	1.07272	up	NM_016258	chr1:29095983-29096042	YTHDF2	Homo sapiens YTH domain family, member 2 (YTHDF2), transcript variant 1, mRNA [NM_016258]	GO:0006959	NM_016258	Hs.532286	51441	12430.5	11866.9	13.6095	13.5083	14673.7	12607	10010.8	12341.9	10953	12305.7	13.5367	13.6586	13.6333	13.529	13.5409	13.4549
A_23_P381449	0.696348	0.824052	1.0508	up	NM_003110	chr17:46005939-46005998	SP2	Homo sapiens Sp2 transcription factor (SP2), mRNA [NM_003110]	GO:0005622|GO:0006955|GO:0042826|GO:0006357|GO:0008270|GO:0005634|GO:0003677|GO:0046872	NM_003110	Hs.514276	6668	1897.37	1613.44	10.6335	10.562	2680.17	1884.64	1127.28	1616.75	1513.76	1709.81	10.8556	10.7393	10.3055	10.5134	10.6218	10.5508
A_24_P381441	0.415339	0.620055	1.15045	up	NM_018640	chr12:16701693-16701634	LMO3	Homo sapiens LIM domain only 3 (rhombotin-like 2) (LMO3), transcript variant 1, mRNA [NM_018640]	GO:0006355|GO:0008270|GO:0046872	NM_018640	Hs.504908	55885	3489.45	2880.97	11.6137	11.4115	4271.37	3484.02	2712.97	3323.95	3044.59	2274.37	11.5708	11.6651	11.6052	11.5937	11.6692	10.9716
A_23_P19938	0.628965	0.782315	1.05341	up	NM_006854	chr7:6502520-6502461	KDELR2	Homo sapiens KDEL (Lys-Asp-Glu-Leu) endoplasmic reticulum protein retention receptor 2 (KDELR2), transcript variant 1, mRNA [NM_006854]	GO:0005801|GO:0005794|GO:0016020|GO:0005783|GO:0005789|GO:0004872|GO:0016021|GO:0006621|GO:0016192|GO:0006886|GO:0005046	NM_006854	Hs.654552	11014	6694.7	6123.37	12.5994	12.5243	8587.26	6989.05	4507.8	5798.38	5077.63	7494.09	12.672	12.7353	12.3908	12.4221	12.4323	12.7185
A_24_P913339	0.0694309	0.237881	1.25339	up	NM_017877	chr2:27003342-27003401	C2orf18	Homo sapiens chromosome 2 open reading frame 18 (C2orf18), mRNA [NM_017877]	GO:0005737|GO:0005794|GO:0016020|GO:0005730|GO:0005634|GO:0016021|GO:0005765|GO:0043231	NM_017877	Hs.516034	54978	537.895	398.895	8.84299	8.51715	649.142	519.828	444.715	365.986	333.239	497.461	8.73053	8.83544	8.963	8.37745	8.43113	8.74287
A_23_P102320	0.00194563	0.0480571	1.17245	up	NM_138285	chr2:184026315-184026374	NUP35	Homo sapiens nucleoporin 35kDa (NUP35), mRNA [NM_138285]	GO:0031965|GO:0005886|GO:0005975|GO:0005730|GO:0005634|GO:0005635|GO:0015031|GO:0055085|GO:0010827|GO:0008645|GO:0043231|GO:0015758|GO:0005643|GO:0016032|GO:0051028|GO:0045111	NM_138285	Hs.180591	129401	5189.48	4228.04	12.2286	11.999	6342.62	5024.94	4200.87	4314.04	3784.36	4585.73	12.1848	12.2154	12.2856	11.9839	11.9931	12.0201
A_23_P120270	0.496354	0.686028	1.06177	up	NM_139279	chr2:47132606-47132547	MCFD2	Homo sapiens multiple coagulation factor deficiency 2 (MCFD2), transcript variant 1, mRNA [NM_139279]	GO:0012507|GO:0005793|GO:0005794|GO:0005783|GO:0005509|GO:0005576|GO:0016192|GO:0015031|GO:0044267|GO:0019752|GO:0043687|GO:0018279	NM_139279	Hs.730655	90411	1988.59	1764.34	10.7786	10.6921	2316.71	1908.39	1740.67	1719.52	1506.08	2067.41	10.6388	10.759	10.938	10.6198	10.6118	10.8448
A_23_P46844	0.184721	0.398971	1.49028	up	NM_030912	chr10:104417554-104417613	TRIM8	Homo sapiens tripartite motif containing 8 (TRIM8), mRNA [NM_030912]	GO:0008150|GO:0005737|GO:0016874|GO:0016605|GO:0005730|GO:0008270|GO:0005634|GO:0046872|GO:0042803|GO:0043231	NM_030912	Hs.336810	81603	1989.73	1267.18	10.7007	10.1251	2687.38	2142.61	1139.19	986.201	886.171	1929.17	10.8621	10.9213	10.3187	9.80044	9.84186	10.7331
A_23_P105495	0.51132	0.696924	1.09732	up	NM_023922	chr12:11091141-11091082	TAS2R14	Homo sapiens taste receptor, type 2, member 14 (TAS2R14), mRNA [NM_023922]	GO:0050912|GO:0033038|GO:0016020|GO:0007186|GO:0008527|GO:0004872|GO:0016021|GO:0004871|GO:0050896|GO:0001580	NM_023922	Hs.679406	50840	94.3287	84.6091	6.52603	6.39204	107.535	93.7596	81.6914	96.3148	85.13	72.3827	6.33352	6.55869	6.68588	6.55869	6.53501	6.08242
A_23_P33196	0.0231245	0.138382	1.46115	up	NM_000393	chr2:189897488-189897429	COL5A2	Homo sapiens collagen, type V, alpha 2 (COL5A2), mRNA [NM_000393]	GO:0005581|GO:0005576|GO:0046332|GO:0048592|GO:0005588|GO:0031012|GO:0003674|GO:0001501|GO:0071230|GO:0007411|GO:0030199|GO:0043588|GO:0005201	NM_000393	Hs.445827	1290	194.221	126.134	7.47767	6.93056	233.237	184.637	164.787	146.163	119.084	113.156	7.35631	7.4481	7.62859	7.11811	6.99303	6.68054
A_23_P162589	0.02318	0.138616	1.29447	up	NM_001017535	chr12:48235561-48235502	VDR	Homo sapiens vitamin D (1,25- dihydroxyvitamin D3) receptor (VDR), transcript variant 2, mRNA [NM_001017535]	GO:0060558|GO:0010839|GO:0005515|GO:0034339|GO:0010467|GO:0008624|GO:0003700|GO:0008285|GO:0051929|GO:0003707|GO:0005634|GO:0046872|GO:0005829|GO:0046965|GO:0046697|GO:0010980|GO:0045618|GO:0045944|GO:0009887|GO:0005499|GO:0004872|GO:0006816|GO:0032355|GO:0008434|GO:0005792|GO:0060745|GO:0060058|GO:0007568|GO:0006874|GO:0030315|GO:0007275|GO:0000122|GO:0003677|GO:0043565|GO:0010628|GO:0051592|GO:…	NM_001017535	Hs.524368	7421	7018.45	5221.67	12.689	12.3166	8889.66	6660.54	5505.16	5767.32	5035.28	4862.41	12.7353	12.6572	12.6744	12.4133	12.4224	12.1141
A_23_P125253	0.119319	0.317379	1.65213	up	NM_001290	chr4:16503156-16503144	LDB2	Homo sapiens LIM domain binding 2 (LDB2), transcript variant 1, mRNA [NM_001290]	GO:0003712|GO:0005667|GO:0044089|GO:0010669|GO:0030274|GO:0005634|GO:0019899|GO:0035019|GO:0001942	NM_001290	Hs.714330	9079	92.1753	48.7802	6.35553	5.63119	124.982	113.002	38.5421	42.9615	36.7968	66.5823	6.53133	6.8052	5.73004	5.49826	5.41909	5.97623
A_24_P369898	0.645281	0.793072	1.16447	up	BC128044	chr17:73616680-73616739	MYO15B	Homo sapiens cDNA clone IMAGE:40078433. [BC128044]			Hs.390817	80022	19.4651	17.75	4.41039	4.19071	22.0954	21.8452	14.4548	19.4089	7.68496	26.156	4.17835	4.67161	4.38121	4.48541	3.36544	4.72129
A_23_P123539	0.0390505	0.179638	1.27133	up	NM_002717	chr8:26228096-26228155	PPP2R2A	Homo sapiens protein phosphatase 2, regulatory subunit B, alpha (PPP2R2A), transcript variant 1, mRNA [NM_002717]	GO:0005515|GO:0007165|GO:0006470|GO:0016070|GO:0016071|GO:0008601|GO:0000159|GO:0004722|GO:0005829	NM_002717	Hs.146339	5520	4827.52	3535.03	12.0804	11.7341	6238.98	5058.4	3185.19	3654.31	3095.39	3855.39	12.1579	12.2248	11.8585	11.7403	11.695	11.7669
A_23_P251767	0.11114	0.305138	1.7376	up	NM_017869	chr16:88066814-88068950	BANP	Homo sapiens BTG3 associated nuclear protein (BANP), transcript variant 1, mRNA [NM_017869]	GO:0007049|GO:0006355|GO:0007275|GO:0005634|GO:0003677|GO:0016568	NM_017869	Hs.461705	54971	112.444	55.4618	6.58788	5.79079	171.625	121.492	44.2157	46.6486	41.7435	77.9934	6.94711	6.90085	5.91569	5.60247	5.58049	6.18941
A_23_P10182	0.577335	0.746563	1.21995	up	NM_003500	chr3:58490967-58490908	ACOX2	Homo sapiens acyl-CoA oxidase 2, branched chain (ACOX2), mRNA [NM_003500]	GO:0005504|GO:0016402|GO:0005782|GO:0006699|GO:0033791|GO:0050660|GO:0003997|GO:0006631|GO:0003995|GO:0008206|GO:0033540|GO:0044255|GO:0005777	NM_003500	Hs.444959	8309	15.0076	11.357	4.01458	3.72775	11.9775	14.0893	18.9561	9.13919	12.8453	12.0865	3.24218	4.02209	4.77946	3.4792	4.0399	3.66415
A_23_P11025	0.770259	0.872057	1.03175	up	NM_001178106	chrX:152141632-152141691	ZNF185	Homo sapiens zinc finger protein 185 (LIM domain) (ZNF185), transcript variant 1, mRNA [NM_001178106]	GO:0005737|GO:0030054|GO:0008270|GO:0005856|GO:0005925|GO:0046872	NM_001178106	Hs.16622	7739	29.7642	28.5294	4.98359	4.9385	39.7815	29.9682	19.543	25.9413	23.218	36.4289	5.02473	5.10864	4.8174	4.84835	4.79954	5.16761
A_23_P120467	0.795772	0.888076	1.03105	up	NM_199427	chr20:50700673-50700614	ZFP64	Homo sapiens zinc finger protein 64 homolog (mouse) (ZFP64), transcript variant 4, mRNA [NM_199427]	GO:0005622|GO:0006355|GO:0008270|GO:0005634|GO:0003676|GO:0003677|GO:0046872	NM_199427	Hs.473082	55734	177.964	170.165	7.35555	7.31144	212.09	178.455	143.346	153.998	133.175	223.32	7.22603	7.40294	7.43769	7.18565	7.14733	7.60135
A_23_P422044	0.247362	0.466118	1.26171	up	NM_032009	chr5:140720840-140720899	PCDHGA2	Homo sapiens protocadherin gamma subfamily A, 2 (PCDHGA2), transcript variant 2, mRNA [NM_032009]	GO:0005886|GO:0005509|GO:0016021|GO:0007155|GO:0007156	NM_032009	Hs.368160	56113	214.524	162.292	7.60987	7.27449	257.563	201.95	184.06	198.378	164.315	124.181	7.47568	7.57078	7.78315	7.55049	7.45635	6.81662
A_33_P3267607	0.771111	0.872337	1.06772	up	BC039551	chr4:153855732-153855673	LOC729870	Homo sapiens, clone IMAGE:5762932, mRNA. [BC039551]			Hs.310357	729870	76.4279	70.1928	6.19951	6.10498	108.121	74.0775	47.0851	86.498	75.5446	48.536	6.34272	6.26804	5.98776	6.40362	6.37362	5.5377
A_33_P3335902	0.00678209	0.0783414	1.44821	up	NM_001184768	chrX:100870867-100870808	ARMCX6	Homo sapiens armadillo repeat containing, X-linked 6 (ARMCX6), transcript variant 3, mRNA [NM_001184768]	GO:0016020|GO:0016021	NM_001184768	Hs.83530	54470	358.283	225.711	8.27022	7.73594	466.83	360.03	247.988	215.012	185.526	276.595	8.2931	8.34498	8.17257	7.66574	7.62658	7.9155
A_33_P3349637	0.111546	0.305688	2.25829	up	NM_002587	chr5:141242277-141242218	PCDH1	Homo sapiens protocadherin 1 (PCDH1), transcript variant 1, mRNA [NM_002587]	GO:0005886|GO:0005911|GO:0005887|GO:0005509|GO:0007267|GO:0007155|GO:0007156|GO:0007399	NM_002587	Hs.79769	5097	90.5451	32.9774	6.31738	5.14215	48.2703	157.389	65.9764	38.5079	28.3508	32.0733	5.28905	7.24237	6.42073	5.36562	5.06193	4.99891
A_23_P112159	0.125088	0.325134	1.08521	up	NM_012154	chr8:141542006-141541947	EIF2C2	Homo sapiens eukaryotic translation initiation factor 2C, 2 (EIF2C2), transcript variant 1, mRNA [NM_012154]	GO:0005515|GO:0003743|GO:0005634|GO:0031047|GO:0006412|GO:0035279|GO:0006413|GO:0046872|GO:0005829|GO:0016442|GO:0035068|GO:0070551|GO:0005737|GO:0000932|GO:0031054|GO:0045947|GO:0000340|GO:0006355|GO:0006417|GO:0035278|GO:0004519|GO:0016787|GO:0035197|GO:0030529|GO:0005844|GO:0005845	NM_012154	Hs.449415	27161	3314.21	2847.28	11.531	11.4131	4094.69	3317.16	2530.79	2997.47	2667.91	2876.46	11.5024	11.5981	11.4927	11.4481	11.4782	11.3129
A_23_P131024	0.596538	0.75958	1.17329	up	NM_014383	chr19:36207866-36207925	ZBTB32	Homo sapiens zinc finger and BTB domain containing 32 (ZBTB32), mRNA [NM_014383]	GO:0030097|GO:0006355|GO:0006366|GO:0003714|GO:0005634|GO:0000122|GO:0000228|GO:0001817|GO:0003677|GO:0046872|GO:0005622|GO:0006281|GO:0042098|GO:0005654|GO:0008270	NM_014383	Hs.99430	27033	1669.02	1325.47	10.4207	10.1901	2354.47	1786.11	866.483	998.468	940.187	2037.75	10.6631	10.6619	9.93705	9.82119	9.92066	10.8285
A_24_P9671	0.415832	0.62034	1.12737	up	NM_001539	chr9:33036682-33037066	DNAJA1	Homo sapiens DnaJ (Hsp40) homolog, subfamily A, member 1 (DNAJA1), mRNA [NM_001539]	GO:0006986|GO:0009408|GO:0005625|GO:0007283|GO:0030317|GO:0005524|GO:0046872|GO:0016020|GO:0006457|GO:0042769|GO:0031072|GO:0051082|GO:0030521|GO:0050750	NM_001539	Hs.445203	3301	12040.5	10751.3	13.5199	13.3469	16068.3	11802.8	8250.39	9290.1	9091.37	13872.4	13.6895	13.5606	13.3096	13.1205	13.2774	13.6429
A_23_P168080	0.0491768	0.201701	1.25332	up	NM_006929	chr6:31936701-31936760	SKIV2L	Homo sapiens superkiller viralicidic activity 2-like (S. cerevisiae) (SKIV2L), mRNA [NM_006929]	GO:0004004|GO:0000166|GO:0003723|GO:0004386|GO:0005634|GO:0016818|GO:0005524	NM_006929	Hs.89864	6499	517.798	383.447	8.78503	8.45928	643.213	506.323	403.858	355.432	317.365	477.542	8.71946	8.79568	8.83995	8.33717	8.35934	8.68133
A_24_P729905	0.236578	0.455912	1.26336	up	NM_001077685	chr10:51483236-51483177	AGAP7	Homo sapiens ArfGAP with GTPase domain, ankyrin repeat and PH domain 7 (AGAP7), mRNA [NM_001077685]	GO:0008060|GO:0032312|GO:0008270|GO:0046872	NM_001077685	Hs.528346	653268	827.97	572.852	9.37001	9.03275	1202.97	845.049	435.893	537.607	473.456	707.491	9.63067	9.54657	8.93279	8.93367	8.92788	9.23668
A_33_P3359590	0.799516	0.890711	1.17892	up	NM_170711	chr19:1433767-1433826	DAZAP1	Homo sapiens DAZ associated protein 1 (DAZAP1), transcript variant 1, mRNA [NM_170711]	GO:0005737|GO:0000166|GO:0003723|GO:0005730|GO:0007275|GO:0005634|GO:0007283|GO:0030154	NM_170711	Hs.222510	26528	20.9204	12.5666	3.99514	3.75768	33.5058	24.2555	5	11.1561	6.497	20.0466	4.77888	4.81142	2.39512	3.74397	3.15119	4.37788
A_33_P3377005	0.0909665	0.274233	1.28364	up	NM_173573	chr11:554917-554858	C11orf35	Homo sapiens chromosome 11 open reading frame 35 (C11orf35), mRNA [NM_173573]		NM_173573	Hs.669395	256329	741.691	535.819	9.31823	8.958	864.462	655.99	704.622	531.835	498.682	576.938	9.14438	9.17069	9.63962	8.92074	9.00033	8.95293
A_23_P115356	0.245252	0.464044	1.07391	up	NM_003689	chr1:19630652-19630593	AKR7A2	Homo sapiens aldo-keto reductase family 7, member A2 (aflatoxin aldehyde reductase) (AKR7A2), mRNA [NM_003689]	GO:0004032|GO:0005737|GO:0005794|GO:0005975|GO:0016491|GO:0006081|GO:0009055|GO:0016616	NM_003689	Hs.571886	8574	3603.54	3101.1	11.6433	11.5405	4613.38	3598.74	2598.51	3063.76	2711.59	3527.96	11.685	11.7102	11.5348	11.4788	11.4985	11.6441
A_23_P112634	0.615514	0.773094	1.10563	up	NM_174921	chr4:39553321-39553262	C4orf34	Homo sapiens chromosome 4 open reading frame 34 (C4orf34), mRNA [NM_174921]	GO:0016020|GO:0016021	NM_174921	Hs.576320	201895	524.17	445.183	8.83167	8.6868	546.978	452.654	572.879	439.046	374.379	522.125	8.50474	8.64873	9.34153	8.64584	8.59975	8.8148
A_23_P102037	0.101297	0.290121	1.24832	up	NM_025147	chr2:198338889-198338948	COQ10B	Homo sapiens coenzyme Q10 homolog B (S. cerevisiae) (COQ10B), nuclear gene encoding mitochondrial protein, mRNA [NM_025147]	GO:0005739|GO:0016020|GO:0005743	NM_025147	Hs.606592	80219	337.319	247.149	8.17048	7.85049	450.223	346.027	215.706	228.466	200.804	312.178	8.23907	8.29266	7.97971	7.74749	7.72211	8.08186
A_23_P82299	0.959542	0.980505	1.00292	up	NM_145030	chr7:100032975-100032916	PPP1R35	Homo sapiens protein phosphatase 1, regulatory subunit 35 (PPP1R35), mRNA [NM_145030]	GO:0019902|GO:0010923	NM_145030	Hs.413359	221908	8470.68	8323.87	12.9969	12.9927	10625.2	8363.28	6423.53	8950.06	7783.55	8238.01	13.0247	13.0423	12.9238	13.07	13.0522	12.8559
A_24_P934800	0.130395	0.3325	1.26524	up	NM_001142725	chr16:20808395-20808336	ERI2	Homo sapiens ERI1 exoribonuclease family member 2 (ERI2), transcript variant 1, mRNA [NM_001142725]	GO:0005622|GO:0004527|GO:0016787|GO:0008270|GO:0003676|GO:0046872	NM_001142725	Hs.248437	112479	1162.55	862.297	9.97109	9.63168	1385.63	1171.41	930.604	950.881	892.355	743.654	9.84568	10.0368	10.0308	9.74421	9.84843	9.30241
A_23_P113825	0.338204	0.554174	1.10531	up	NM_144653	chr9:138903283-138903224	NACC2	Homo sapiens NACC family member 2, BEN and BTB (POZ) domain containing (NACC2), mRNA [NM_144653]	GO:0016604|GO:0008284|GO:0051260|GO:0005634|GO:0045892	NM_144653	Hs.112895	138151	203.723	179.115	7.54566	7.40121	237.143	201.413	172.613	166.492	149.687	221.166	7.37633	7.56416	7.69648	7.30037	7.31203	7.59121
A_23_P106727	0.157407	0.367643	1.09848	up	NM_014700	chr16:572086-572145	RAB11FIP3	Homo sapiens RAB11 family interacting protein 3 (class II) (RAB11FIP3), transcript variant 1, mRNA [NM_014700]	GO:0005515|GO:0005813|GO:0017137|GO:0030306|GO:0032456|GO:0005509|GO:0005730|GO:0030496|GO:0005634|GO:0032154|GO:0042803|GO:0043231|GO:0000910|GO:0005737|GO:0007049|GO:0016020|GO:0055037|GO:0005856|GO:0016192|GO:0055038|GO:0005768	NM_014700	Hs.531642	9727	960.229	809.93	9.67938	9.54387	1213.99	918.786	747.912	783.759	689.165	956.867	9.64559	9.67169	9.72086	9.46726	9.47082	9.69352
A_23_P148150	0.066581	0.233156	1.34526	up	NM_015456	chr9:140167572-140167631	COBRA1	Homo sapiens cofactor of BRCA1 (COBRA1), mRNA [NM_015456]	GO:0005515|GO:0010467|GO:0006368|GO:0005737|GO:0006366|GO:0005730|GO:0016032|GO:0005654|GO:0005634|GO:0045892|GO:0050434	NM_015456	Hs.655043	25920	1278.4	886.027	10.0841	9.65617	1648.13	1321.67	865.392	801.356	710.103	1146.62	10.1128	10.2043	9.93504	9.4994	9.50978	9.95932
A_23_P141208	0.0526896	0.208047	1.27216	up	NM_015510	chr17:21094329-21094388	DHRS7B	Homo sapiens dehydrogenase/reductase (SDR family) member 7B (DHRS7B), mRNA [NM_015510]	GO:0016020|GO:0000166|GO:0016491|GO:0016021|GO:0005778|GO:0005777	NM_015510	Hs.386989	25979	522.187	383.323	8.80871	8.46142	619.831	499.107	447.624	362.49	321.329	466.15	8.67351	8.77998	8.97263	8.36235	8.37546	8.64646
A_33_P3235640	0.239858	0.458836	1.30793	up	NM_001193273	chr1:205064098-205064039	RBBP5	Homo sapiens retinoblastoma binding protein 5 (RBBP5), transcript variant 3, mRNA [NM_001193273]	GO:0005515|GO:0043627|GO:0035097|GO:0006355|GO:0044212|GO:0071339|GO:0048188|GO:0005634|GO:0035064|GO:0042800|GO:0051568|GO:0016568	NM_001193273	Hs.519230	5929	73.3377	50.1086	6.0694	5.68211	113.977	72.0088	34.0279	55.6358	37.9441	56.7458	6.41141	6.23156	5.56522	5.83253	5.46278	5.75101
A_33_P3784283	0.777167	0.876421	1.02339	up	NM_002227	chr1:65299832-65299773	JAK1	Homo sapiens Janus kinase 1 (JAK1), mRNA [NM_002227]	GO:0005515|GO:0019221|GO:0005131|GO:0005634|GO:0005524|GO:0007243|GO:0005829|GO:0012505|GO:0060334|GO:0035556|GO:0005737|GO:0060337|GO:0060338|GO:0016020|GO:0000166|GO:0006468|GO:0004713|GO:0005856|GO:0004715|GO:0046677|GO:0060333	NM_002227	Hs.207538	3716	1857.67	1654.98	10.6375	10.6042	2462.04	1836.76	1274.23	1839.02	1524.49	1601.43	10.7243	10.703	10.4853	10.7241	10.6346	10.4539
A_23_P163278	0.685383	0.818554	1.03629	up	NM_017851	chr15:65550972-65550913	PARP16	Homo sapiens poly (ADP-ribose) polymerase family, member 16 (PARP16), mRNA [NM_017851]	GO:0016020|GO:0016757|GO:0016021|GO:0003950	NM_017851	Hs.30634	54956	900.778	809.333	9.60173	9.55031	1065.03	841.623	795.686	860.265	752.516	815.218	9.45314	9.54018	9.81188	9.60122	9.59404	9.45566
A_24_P93736	0.106735	0.299049	1.21211	up	NR_024341	chr9:140658651-140658710	FLJ40292	Homo sapiens uncharacterized LOC643210 (FLJ40292), non-coding RNA [NR_024341]		NR_024341	Hs.721002	643210	23.5838	18.162	4.63908	4.36157	33.7367	21.6215	15.3931	17.9763	14.2711	22.2386	4.78682	4.65469	4.47573	4.38792	4.17865	4.51813
A_23_P106661	0.485927	0.677668	1.1606	up	NM_052999	chr16:66612972-66613031	CMTM1	Homo sapiens CKLF-like MARVEL transmembrane domain containing 1 (CMTM1), transcript variant 17, mRNA [NM_052999]	GO:0016020|GO:0006935|GO:0016021|GO:0005615|GO:0005125	NM_052999	Hs.698621	113540	313.947	255.344	8.12572	7.91085	325.193	259.846	356.802	261.684	223.792	280.555	7.78931	7.90731	8.68054	7.92277	7.87201	7.93776
A_24_P383076	0.148051	0.356431	1.14257	up	NM_181806	chr4:57215519-57215460	AASDH	Homo sapiens aminoadipate-semialdehyde dehydrogenase (AASDH), mRNA [NM_181806]	GO:0006629|GO:0048037|GO:0000036|GO:0000166|GO:0016874|GO:0006631|GO:0016878|GO:0005524	NM_181806	Hs.104347	132949	483.695	387.559	8.69153	8.49925	621.628	449.668	379.788	420.962	377.328	364.387	8.67651	8.63851	8.75957	8.58707	8.61352	8.29716
A_23_P112311	0.165633	0.376582	1.13677	up	NM_012210	chr9:119462472-119462531	TRIM32	Homo sapiens tripartite motif containing 32 (TRIM32), transcript variant 1, mRNA [NM_012210]	GO:0005515|GO:0005863|GO:0043130|GO:0045732|GO:0004842|GO:0016567|GO:0030307|GO:0016874|GO:0003723|GO:0048147|GO:0005634|GO:0043621|GO:2000147|GO:0046872|GO:0005622|GO:0005737|GO:0051092|GO:0042787|GO:0050769|GO:0045444|GO:0009411|GO:0000209|GO:0043066|GO:0030335|GO:0003713|GO:0045787|GO:0030957|GO:0045862|GO:0045666|GO:0045087|GO:0008270|GO:0017022|GO:0031369|GO:0034612	NM_012210	Hs.591910	22954	873.729	713.406	9.5495	9.36455	1057.03	861.035	703.121	771.212	687.639	681.369	9.43897	9.57525	9.63428	9.44712	9.46693	9.17961
A_23_P156708	0.0977103	0.28491	1.19264	up	NM_032470	chr6:32009022-32008964	TNXB	Homo sapiens tenascin XB (TNXB), transcript variant XB-S, mRNA [NM_032470]	GO:0030036|GO:0005578|GO:0005576|GO:0005583|GO:0005615|GO:0005622|GO:0031012|GO:0007165|GO:0005178|GO:0032963|GO:0007155|GO:0008201|GO:0048251	NM_032470	Hs.485104	7148	5080.56	4119.81	12.2118	11.9576	5744.81	4853.26	4643.6	4216.14	3736.61	4406.68	12.0321	12.1695	12.4337	11.9421	11.9664	11.9642
A_23_P142950	0.0688933	0.236944	1.11572	up	NM_015575	chr2:233723189-233723248	GIGYF2	Homo sapiens GRB10 interacting GYF protein 2 (GIGYF2), transcript variant 2, mRNA [NM_015575]	GO:0008219	NM_015575	Hs.565319	26058	2353.96	1952.52	11.0084	10.8505	2986.82	2174.94	1900.13	1884.67	1745.3	2227.59	11.0163	10.9472	11.0618	10.7603	10.8422	10.9489
A_23_P344421	0.325461	0.542369	1.41296	up	NM_019055	chr11:124754315-124754256	ROBO4	Homo sapiens roundabout homolog 4, magic roundabout (Drosophila) (ROBO4), mRNA [NM_019055]	GO:0030334|GO:0030336|GO:0007275|GO:0004872|GO:0016021|GO:0001525|GO:0030154|GO:0009897	NM_019055	Hs.524121	54538	9.92375	6.4128	3.3172	2.81849	15.2419	5.07462	9.45469	5	5.904	8.3344	3.64026	2.5529	3.75845	2.36687	3.02518	3.06341
A_23_P306987	0.732641	0.848784	1.07654	up	NM_031439	chr8:10582106-10582047	SOX7	Homo sapiens SRY (sex determining region Y)-box 7 (SOX7), mRNA [NM_031439]	GO:0001706|GO:0003700|GO:0008285|GO:0006357|GO:0044212|GO:0003705|GO:0005634|GO:0060828|GO:0043280|GO:0043565|GO:0005737|GO:0045893|GO:0045892	NM_031439	Hs.709543	83595	14.6177	11.7637	3.88574	3.77934	23.1969	9.69898	10.9572	11.9958	12.6034	10.6918	4.25863	3.43023	3.96836	3.85062	4.013	3.47441
A_33_P3854217	0.0129164	0.10541	1.39856	up	NM_024874	chr1:35900305-35900246	KIAA0319L	Homo sapiens KIAA0319-like (KIAA0319L), mRNA [NM_024874]	GO:0005515|GO:0044433|GO:0016020|GO:0016021	NM_024874	Hs.456507	79932	458.735	299.664	8.60158	8.11764	577.766	483.48	314.959	282.372	251.272	365.348	8.57388	8.72784	8.50303	8.0242	8.02756	8.30117
A_23_P163992	0.205988	0.42268	1.65481	up	NM_005310	chr17:37902381-37902440	GRB7	Homo sapiens growth factor receptor-bound protein 7 (GRB7), transcript variant 1, mRNA [NM_005310]	GO:0005515|GO:0017148|GO:0030335|GO:0030054|GO:0019901|GO:0005886|GO:0010494|GO:0003723|GO:0042995|GO:0050900|GO:0042802|GO:0005829|GO:0008289|GO:0007165|GO:0034063|GO:0005737|GO:0007173|GO:0007596|GO:0005070|GO:0035091|GO:0005925	NM_005310	Hs.86859	2886	81.6261	40.5729	6.15303	5.42636	70.3476	140.537	33.9936	42.3158	38.7021	40.7008	5.79701	7.09958	5.56251	5.48237	5.4897	5.30703
A_24_P108738	0.565427	0.737928	1.08513	up	NM_153334	chr22:20780247-20780188	SCARF2	Homo sapiens scavenger receptor class F, member 2 (SCARF2), transcript variant 1, mRNA [NM_153334]	GO:0005515|GO:0016020|GO:0004872|GO:0016021|GO:0007155	NM_153334	Hs.474251	91179	140.128	127.046	7.0641	6.94622	146.086	136.406	137.891	131.829	118.79	130.52	6.74417	7.06293	7.38519	6.9713	6.99079	6.87658
A_23_P102731	0.301211	0.519064	1.43241	up	NM_175839	chr20:4168300-4168359	SMOX	Homo sapiens spermine oxidase (SMOX), transcript variant 1, mRNA [NM_175839]	GO:0046592|GO:0034641|GO:0005737|GO:0006805|GO:0006596|GO:0006595|GO:0016491|GO:0005634|GO:0046208|GO:0005829	NM_175839	Hs.433337	54498	1021.55	591.593	9.58207	9.06363	1653.07	1021.21	390.373	537.577	446.53	790.674	10.1205	9.82894	8.79681	8.93279	8.85234	9.40576
A_33_P3381827	0.463726	0.659983	1.12069	up	NM_144498	chr20:60854299-60854358	OSBPL2	Homo sapiens oxysterol binding protein-like 2 (OSBPL2), transcript variant 2, mRNA [NM_144498]	GO:0006869|GO:0006810|GO:0008289	NM_144498	Hs.473254	9885	52.4399	45.1465	5.71043	5.54605	68.2072	58.6712	30.4412	39.148	38.0933	58.198	5.75495	5.96745	5.40891	5.38647	5.46709	5.78457
A_23_P100074	0.192725	0.407346	1.07386	up	NM_020371	chr15:34158739-34158680	AVEN	Homo sapiens apoptosis, caspase activation inhibitor (AVEN), mRNA [NM_020371]	GO:0005622|GO:0005515|GO:0016020|GO:0006915|GO:0005624|GO:0006916|GO:0012505	NM_020371	Hs.555966	57099	4047.53	3492.37	11.8239	11.7211	5137.49	4132.09	2873.01	3632.43	3151.68	3693	11.8451	11.9251	11.7014	11.7326	11.7158	11.7149
A_23_P5785	0.676405	0.813726	1.10878	up	NM_152384	chr2:170361048-170361107	BBS5	Homo sapiens Bardet-Biedl syndrome 5 (BBS5), mRNA [NM_152384]	GO:0005515|GO:0060170|GO:0034464|GO:0005886|GO:0032266|GO:0032402|GO:0001947|GO:0005622|GO:0042384|GO:0005929|GO:0005737|GO:0009296|GO:0005932|GO:0005856|GO:0007601|GO:0050896	NM_152384	Hs.233398	129880	32.0565	29.2062	5.1306	4.98163	29.1537	30.5207	36.4951	33.8258	26.0768	27.7159	4.58916	5.13404	5.66859	5.18997	4.95333	4.80158
A_33_P3309481	0.372723	0.58352	1.30204	up	NR_002930	chr1:202158518-202158577	PTPRVP	Homo sapiens protein tyrosine phosphatase, receptor type, V, pseudogene (PTPRVP), non-coding RNA [NR_002930]		NR_002930	Hs.523870	148713	103.757	78.1219	6.64583	6.26505	105.143	80.9183	125.211	98.125	76.2043	60.0364	6.30427	6.38094	7.25228	6.5844	6.38609	5.82467
A_23_P339098	0.938252	0.9695	1.0066	up	NM_017515	chr11:107661964-107661905	SLC35F2	Homo sapiens solute carrier family 35, member F2 (SLC35F2), mRNA [NM_017515]	GO:0008150|GO:0003674|GO:0016020|GO:0006810|GO:0016021|GO:0005575	NM_017515	Hs.524014	54733	8638.78	8519.28	13.0375	13.028	10802.4	8271.07	6842.83	9225.87	8392.04	7939.94	13.0558	13.0254	13.0313	13.1116	13.1711	12.8013
A_23_P35645	0.357697	0.571122	1.10648	up	NM_032905	chr10:6158615-6158674	RBM17	Homo sapiens RNA binding motif protein 17 (RBM17), transcript variant 1, mRNA [NM_032905]	GO:0008380|GO:0006397|GO:0005622|GO:0005515|GO:0000166|GO:0003723|GO:0005730|GO:0005681|GO:0005634|GO:0003676	NM_032905	Hs.498548	84991	2320.84	1963.02	11.0083	10.8623	2669.37	2234.67	2058.46	2104.3	1942.43	1842.34	10.8498	10.989	11.186	10.9234	10.9989	10.6646
A_24_P712562	0.227381	0.446411	1.2247	up	NM_001085430	chr17:54869564-54869505	C17orf67	Homo sapiens chromosome 17 open reading frame 67 (C17orf67), mRNA [NM_001085430]	GO:0005576	NM_001085430	Hs.658949	339210	59.1954	45.8513	5.86494	5.57251	89.5139	47.8313	40.2409	53.8706	44.8049	38.8783	6.10478	5.70892	5.78113	5.78967	5.67978	5.24808
A_23_P49220	0.0279948	0.152554	1.3206	up	NM_014972	chr16:89972605-89972664	TCF25	Homo sapiens transcription factor 25 (basic helix-loop-helix) (TCF25), mRNA [NM_014972]	GO:0007507|GO:0005739|GO:0005515|GO:0005737|GO:0003700|GO:0005488|GO:0005634|GO:0000122|GO:0003677	NM_014972	Hs.415342	22980	1597.47	1127.51	10.4346	10.0334	2001.98	1357.78	1432.66	1172.8	1039.21	1170.5	10.4092	10.2461	10.6484	10.0474	10.0637	9.98899
A_24_P586390	0.0312949	0.161161	1.36759	up	NR_028327	chr1:665140-665081	LOC100133331	Homo sapiens uncharacterized LOC100133331 (LOC100133331), non-coding RNA [NR_028327]		NR_028327	Hs.660700	100133331	562.68	372.279	8.86593	8.4143	790.586	535.245	362.209	366.777	292.686	457.375	9.00747	8.88522	8.70511	8.37994	8.24759	8.61537
A_23_P165840	0.161813	0.372162	1.23365	up	NM_002539	chr2:10580847-10580788	ODC1	Homo sapiens ornithine decarboxylase 1 (ODC1), mRNA [NM_002539]	GO:0034641|GO:0008284|GO:0006596|GO:0004586|GO:0001822|GO:0006521|GO:0006595|GO:0005575|GO:0009615|GO:0016829|GO:0005829	NM_002539	Hs.467701	4953	15758.9	13111.1	13.9535	13.6505	21291.4	15828.8	10156.4	12780.2	11049.5	15503.7	14.1833	14.0213	13.6558	13.5798	13.5556	13.8163
A_33_P3391778	0.0557218	0.214106	1.80381	up	NM_173848	chr8:85441725-85441784	RALYL	Homo sapiens RALY RNA binding protein-like (RALYL), transcript variant 3, mRNA [NM_173848]	GO:0000166|GO:0003723	NM_173848	Hs.121663	138046	118.457	56.2134	6.69483	5.84379	173.213	129.712	52.4449	64.0041	55.5549	49.0811	6.9616	6.99514	6.12776	6.01585	5.95973	5.55578
A_23_P122924	0.765373	0.86874	1.13293	up	NM_002192	chr7:41729305-41729246	INHBA	Homo sapiens inhibin, beta A (INHBA), mRNA [NM_002192]	GO:0005515|GO:0042541|GO:0030308|GO:0042701|GO:0030154|GO:0042802|GO:0071397|GO:0045077|GO:0001942|GO:0046982|GO:0046882|GO:0006952|GO:0046881|GO:0046880|GO:0045786|GO:0032925|GO:0005125|GO:0045650|GO:0005179|GO:0045648|GO:0045893|GO:0040007|GO:0008083|GO:0060279|GO:0045578|GO:0008285|GO:0007267|GO:0071372|GO:0000082|GO:0001541|GO:0002244|GO:0045944|GO:0061029|GO:0042476|GO:0060021|GO:0007050|GO:…	NM_002192	Hs.583348	3624	15.0588	12.3766	3.85944	3.67939	22.5601	16.5011	6.11514	8.40102	6.62038	22.1084	4.21353	4.26015	3.10465	3.35601	3.17264	4.50952
A_24_P366122	0.416736	0.620856	1.11077	up	NM_024722	chr17:43213872-43213931	ACBD4	Homo sapiens acyl-CoA binding domain containing 4 (ACBD4), transcript variant 2, mRNA [NM_024722]	GO:0005488|GO:0000062	NM_024722	Hs.110298	79777	155.318	136.03	7.1812	7.02964	192.231	129.53	144.194	158.037	116.196	133.858	7.1048	6.99303	7.44577	7.2237	6.95027	6.91494
A_23_P110851	0.170189	0.381869	1.1515	up	NM_198253	chr5:1253364-1253305	TERT	Homo sapiens telomerase reverse transcriptase (TERT), transcript variant 1, mRNA [NM_198253]	GO:0005515|GO:0003721|GO:0003720|GO:0003723|GO:0005634|GO:0046872|GO:0042803|GO:0005737|GO:0000723|GO:0003964|GO:0022616|GO:0006278|GO:0000783|GO:0005697|GO:0000781|GO:0005694|GO:0042162|GO:0005730|GO:0016779|GO:0006916|GO:0003677|GO:0016605|GO:0032203|GO:0005654|GO:0090399|GO:0007004|GO:0070034|GO:0016740	NM_198253	Hs.492203	7015	2126.56	1677.76	10.8316	10.6281	2765.83	2216.07	1397.79	1800.05	1549.02	1684.21	10.9054	10.9781	10.6112	10.6883	10.6616	10.5342
A_33_P3273173	0.0998458	0.288156	1.40174	up	NM_004651	chrX:47100961-47101020	USP11	Homo sapiens ubiquitin specific peptidase 11 (USP11), mRNA [NM_004651]	GO:0005515|GO:0004197|GO:0006511|GO:0016579|GO:0005737|GO:0004843|GO:0006508|GO:0008233|GO:0005634|GO:0004221	NM_004651	Hs.171501	8237	16.695	11.3362	4.17228	3.68506	22.0719	15.3877	12.6254	8.63668	8.63839	16.7336	4.17615	4.15537	4.18532	3.39623	3.52339	4.13556
A_23_P11995	0.287602	0.50597	1.20298	up	NM_002574	chr1:45980589-45980295	PRDX1	Homo sapiens peroxiredoxin 1 (PRDX1), transcript variant 1, mRNA [NM_002574]	GO:0005739|GO:0005515|GO:0042470|GO:0005737|GO:0001501|GO:0004601|GO:0008283|GO:0016491|GO:0005634|GO:0042744|GO:0008379	NM_002574	Hs.180909	5052	18659	16700.4	14.2448	13.9782	23210.3	20132.8	12634	14927.6	13270.7	21902.8	14.3266	14.4167	13.9912	13.795	13.8119	14.3278
A_33_P3238148	0.56846	0.739578	1.08044	up	AK091323	chr7:91808677-91808618	LRRD1	leucine-rich repeats and death domain containing 1 [Source:HGNC Symbol;Acc:34300] [ENST00000343318]	GO:0007165		Hs.671729	401387	22.8355	20.3728	4.61146	4.49984	32.5322	17.7036	18.2708	16.6875	17.7886	26.6423	4.73911	4.36807	4.72719	4.29405	4.45847	4.747
A_23_P218317	0.028263	0.153286	1.22333	up	NM_001038618	chr17:80443420-80443479	NARF	Homo sapiens nuclear prelamin A recognition factor (NARF), transcript variant 3, mRNA [NM_001038618]	GO:0005652|GO:0005634|GO:0031981|GO:0005638|GO:0005521	NM_001038618	Hs.256526	26502	4654.49	3640.63	12.0591	11.7683	5707.58	4354.26	3901.64	3501.08	3184.33	4236.49	12.0214	12.0012	12.1548	11.6712	11.7252	11.9086
A_23_P122144	0.447211	0.645937	1.23928	up	NM_152404	chr5:35954141-35954082	UGT3A1	Homo sapiens UDP glycosyltransferase 3 family, polypeptide A1 (UGT3A1), transcript variant 1, mRNA [NM_152404]	GO:0016020|GO:0008152|GO:0015020|GO:0016021	NM_152404	Hs.254699	133688	15.2287	11.5977	4.06548	3.75598	13.3152	17.1031	15.2679	12.6399	11.8789	10.2742	3.42188	4.31249	4.46205	3.91894	3.93757	3.41142
A_23_P49759	0.503165	0.690769	1.28988	up	NM_002981	chr17:32687668-32687609	CCL1	Homo sapiens chemokine (C-C motif) ligand 1 (CCL1), mRNA [NM_002981]	GO:0008009|GO:0007165|GO:0006955|GO:0006935|GO:0006874|GO:0016032|GO:0005576|GO:0005615	NM_002981	Hs.72918	6346	28.004	23.3325	4.85143	4.48419	43.6703	19.1147	21.2271	14.2491	12.1937	43.5548	5.15201	4.47877	4.9235	4.08525	3.9677	5.39961
A_23_P321855	0.0957898	0.281935	1.05103	up	NM_003899	chr13:111957595-111957654	ARHGEF7	Homo sapiens Rho guanine nucleotide exchange factor (GEF) 7 (ARHGEF7), transcript variant 1, mRNA [NM_003899]	GO:0005515|GO:0051056|GO:0008624|GO:0048011|GO:0043065|GO:0007264|GO:0035023|GO:0042059|GO:0006915|GO:0005829|GO:0007399|GO:0005085|GO:0007165|GO:0007173|GO:0005089	NM_003899	Hs.508738	8874	3195.12	2838.5	11.4839	11.4121	3880.47	3148.11	2556.79	2880.99	2563.71	3070.79	11.4207	11.5215	11.5095	11.3938	11.4207	11.4218
A_23_P70328	0.0169444	0.119329	1.21328	up	NM_018132	chr6:49460399-49460458	CENPQ	Homo sapiens centromere protein Q (CENPQ), mRNA [NM_018132]	GO:0034080|GO:0000236|GO:0005694|GO:0000087|GO:0006334|GO:0005654|GO:0005634|GO:0000278|GO:0000775|GO:0005829	NM_018132	Hs.88663	55166	1589.29	1232.18	10.4361	10.1572	1874.33	1589.99	1303.56	1235.61	1091.06	1369.87	10.3137	10.4771	10.5175	10.1164	10.1315	10.2237
A_24_P358164	0.0782269	0.252925	1.31858	up	NM_002295	chr3:39452431-39452489	RPSA	Homo sapiens ribosomal protein SA (RPSA), transcript variant 1, mRNA [NM_002295]	GO:0005515|GO:0010467|GO:0000461|GO:0005886|GO:0019058|GO:0005634|GO:0006412|GO:0005829|GO:0006414|GO:0005622|GO:0006407|GO:0005737|GO:0016032|GO:0004872|GO:0007155|GO:0000028|GO:0003735|GO:0016070|GO:0016071|GO:0019083|GO:0006415|GO:0022627|GO:0031018|GO:0043022|GO:0000447|GO:0044267|GO:0030686	NM_002295	Hs.449909	3921	40367.5	35426	15.5576	15.1586	48966.7	42546.8	29588.9	34534.6	31747.5	39995.9	15.6721	15.7141	15.2865	15.042	15.0737	15.36
A_23_P134614	0.0276195	0.151576	1.09068	up	NM_006348	chr7:106843982-106843923	COG5	Homo sapiens component of oligomeric golgi complex 5 (COG5), transcript variant 1, mRNA [NM_006348]	GO:0005515|GO:0003674|GO:0005737|GO:0005794|GO:0016020|GO:0000139|GO:0005730|GO:0017119|GO:0006891|GO:0005634|GO:0015031|GO:0005829	NM_006348	Hs.239631	10466	2107	1782.87	10.8448	10.7196	2560.2	2125.49	1635.3	1809.19	1636.04	1903.38	10.7893	10.9058	10.8394	10.6954	10.7475	10.7159
A_23_P49155	0.289115	0.50772	1.16023	up	NM_001793	chr16:68732812-68732871	CDH3	Homo sapiens cadherin 3, type 1, P-cadherin (placental) (CDH3), mRNA [NM_001793]	GO:0005913|GO:0005886|GO:0034329|GO:0005509|GO:0016021|GO:0007155|GO:0007601|GO:0007156|GO:0050896|GO:0045216|GO:0034332	NM_001793	Hs.191842	1001	23.1547	19.163	4.65509	4.44069	27.197	25.6115	16.6557	19.6595	20.3774	17.4522	4.48905	4.88278	4.59345	4.50586	4.62652	4.18969
A_23_P142022	0.15229	0.361751	1.41024	up	NM_015629	chr19:54629959-54631473	PRPF31	Homo sapiens PRP31 pre-mRNA processing factor 31 homolog (S. cerevisiae) (PRPF31), mRNA [NM_015629]	GO:0000244|GO:0008380|GO:0015030|GO:0003723|GO:0005690|GO:0005634|GO:0016607|GO:0000398|GO:0071339|GO:0043021|GO:0005684|GO:0005687|GO:0046540|GO:0070990	NM_015629	Hs.515598	26121	472.383	288.813	8.55149	8.05555	689.391	500.697	227.062	268.271	230.545	367.624	8.81944	8.78405	8.05099	7.95041	7.90731	8.30894
A_23_P167595	0.172638	0.384543	1.14665	up	NM_003337	chr5:133726638-133726697	UBE2B	Homo sapiens ubiquitin-conjugating enzyme E2B (UBE2B), mRNA [NM_003337]	GO:0005515|GO:0006344|GO:0006511|GO:0004842|GO:0000790|GO:0006513|GO:0016567|GO:0033522|GO:0005886|GO:0016874|GO:0005657|GO:0007288|GO:0005634|GO:0007283|GO:0006301|GO:0070534|GO:0005737|GO:0000166|GO:0070193|GO:0060070|GO:0000785|GO:0009411|GO:0043951|GO:0031625|GO:0001741|GO:0000209|GO:0001666|GO:0043066|GO:0032869|GO:0016881|GO:0042493|GO:0070076|GO:0010845|GO:0050821|GO:0031056|GO:0005524|GO:…	NM_003337	Hs.612096	7320	1531.62	1263.68	10.3829	10.1855	1786.15	1541.13	1267.6	1222.48	1052.24	1516.31	10.2398	10.4315	10.4775	10.102	10.0809	10.3735
A_23_P52311	0.793831	0.886775	1.03908	up	NM_006951	chr10:105147370-105147429	TAF5	Homo sapiens TAF5 RNA polymerase II, TATA box binding protein (TBP)-associated factor, 100kDa (TAF5), mRNA [NM_006951]	GO:0005515|GO:0006352|GO:0010467|GO:0006355|GO:0006368|GO:0003700|GO:0005669|GO:0006367|GO:0044212|GO:0016573|GO:0006366|GO:0005730|GO:0005634|GO:0015629|GO:0043231|GO:0033276|GO:0044419|GO:0046983|GO:0016032|GO:0005654|GO:0004402|GO:0016568	NM_006951	Hs.96103	6877	1054.29	905.191	9.75779	9.70249	1458.86	1101.15	602.861	856.585	772.107	1086.88	9.92789	9.94037	9.40512	9.59358	9.63301	9.88088
A_33_P3354646	0.551864	0.728425	1.04822	up	NM_006229	chr10:118351377-118351436	PNLIPRP1	Homo sapiens pancreatic lipase-related protein 1 (PNLIPRP1), mRNA [NM_006229]	GO:0006629|GO:0004806|GO:0031016|GO:0005509|GO:0043434|GO:0051384|GO:0005576|GO:0003824|GO:0005615|GO:0016298	NM_006229	Hs.73923	5407	27.1509	25.1323	4.8577	4.78976	38.3879	22.2367	20.8281	27.2458	22.4309	25.7203	4.97664	4.69692	4.89953	4.91135	4.7596	4.69833
A_24_P256243	0.467235	0.662738	1.07277	up	NM_175698	chrX:52787003-52787062	SSX2	Homo sapiens synovial sarcoma, X breakpoint 2 (SSX2), transcript variant 2, mRNA [NM_175698]		NM_175698	Hs.661107	6757	23.2537	20.3851	4.62708	4.52574	33.8443	19.0489	16.8678	17.6505	21.0004	22.5043	4.7909	4.47602	4.61434	4.36965	4.67204	4.53555
A_32_P32391	0.960034	0.980806	1.01459	up	NR_002171	chr13:64316583-64316642	OR7E156P	Homo sapiens olfactory receptor, family 7, subfamily E, member 156 pseudogene (OR7E156P), non-coding RNA [NR_002171]		NR_002171	Hs.363054	283491	2589.74	2433.87	11.18	11.1591	2600.61	2238.84	2929.78	2914.04	2606.39	1781.18	10.812	10.9913	11.7365	11.4134	11.4465	10.6172
A_33_P3407266	0.16637	0.37779	1.32677	up	NM_012204	chr9:135553366-135553425	GTF3C4	Homo sapiens general transcription factor IIIC, polypeptide 4, 90kDa (GTF3C4), mRNA [NM_012204]	GO:0005515|GO:0016746|GO:0016573|GO:0005634|GO:0043085|GO:0006384|GO:0042791|GO:0003677|GO:0006383|GO:0006351|GO:0042797|GO:0000127|GO:0005654|GO:0008047|GO:0004402	NM_012204	Hs.656646	9329	25.1899	18.1774	4.74196	4.33404	31.8919	28.1049	15.573	13.4807	16.098	24.9535	4.71324	5.01917	4.49347	4.01235	4.32892	4.66084
A_23_P58132	0.0085356	0.087252	1.20231	up	NM_004310	chr4:40245659-40245718	RHOH	Homo sapiens ras homolog gene family, member H (RHOH), mRNA [NM_004310]	GO:0005515|GO:0051056|GO:0006355|GO:0005886|GO:0007264|GO:0019210|GO:0005525|GO:0005829|GO:0042326|GO:0005622|GO:0005739|GO:0005737|GO:0030217|GO:0000166|GO:0017048|GO:0005095|GO:0043124	NM_004310	Hs.654594	399	5673.62	4496.47	12.3584	12.0926	7076.78	5798.82	4145.26	4632.89	4074.63	4781.88	12.3613	12.4517	12.2621	12.0946	12.1032	12.08
A_24_P296808	0.413701	0.618447	1.01843	up	NM_018215	chr19:46969838-46969779	PNMAL1	Homo sapiens PNMA-like 1 (PNMAL1), transcript variant 1, mRNA [NM_018215]		NM_018215	Hs.8395	55228	5.34697	5	2.39372	2.36738	6.04091	5	5	5	5	5	2.43554	2.35049	2.39512	2.36687	2.39403	2.34123
A_23_P34835	0.405024	0.610884	1.4329	up	NM_005572	chr1:156107471-156107530	LMNA	Homo sapiens lamin A/C (LMNA), transcript variant 2, mRNA [NM_005572]	GO:0005882|GO:0005515|GO:0034504|GO:0048471|GO:0005634|GO:0005635|GO:0007283|GO:0090343|GO:0006921|GO:0005638|GO:0016363|GO:0005737|GO:0006998|GO:0035105|GO:0030334|GO:0030951|GO:0006915|GO:0071456|GO:0042981|GO:0005626|GO:0007517|GO:0005198|GO:0005652|GO:0055015|GO:0005654	NM_005572	Hs.594444	4000	1403.18	946.598	10.1131	9.59414	2078.84	1489.67	641.023	638.985	535.43	1665.38	10.4713	10.3782	9.48969	9.17229	9.09302	10.5171
A_33_P3227375	0.308634	0.526388	1.3268	up	NM_003247	chr6:169615960-169615901	THBS2	Homo sapiens thrombospondin 2 (THBS2), mRNA [NM_003247]	GO:0051965|GO:0031012|GO:0005515|GO:0005198|GO:0016525|GO:0005509|GO:0005576|GO:0007155|GO:0008201|GO:0005604	NM_003247	Hs.371147	7058	13.2733	9.51378	3.79274	3.3848	19.535	10.544	9.74091	6.94177	6.01827	15.5813	4.01028	3.56326	3.80469	3.07266	3.04639	4.03534
A_32_P222695	0.176924	0.389251	1.64204	up	NM_001001669	chr5:149014156-149014215	ARHGEF37	Homo sapiens Rho guanine nucleotide exchange factor (GEF) 37 (ARHGEF37), mRNA [NM_001001669]	GO:0005622|GO:0005085|GO:0005737|GO:0035023|GO:0005089	NM_001001669	Hs.256206	389337	190.193	109.014	7.42464	6.70915	174.561	136.924	259.094	93.002	88.1885	145.85	6.97075	7.0695	8.23368	6.51013	6.58533	7.03201
A_23_P102842	0.00316413	0.0569171	1.06109	up	NM_021100	chr20:34257106-34257047	NFS1	Homo sapiens NFS1 nitrogen fixation 1 homolog (S. cerevisiae) (NFS1), nuclear gene encoding mitochondrial protein, transcript variant 1, mRNA [NM_021100]	GO:0005515|GO:0006534|GO:0006767|GO:0005634|GO:0003824|GO:0042803|GO:0005829|GO:0032324|GO:0005739|GO:0005737|GO:0000096|GO:0006461|GO:0006766|GO:0005759|GO:0031071|GO:0030170|GO:0006777|GO:0016740|GO:0018283	NM_021100	Hs.194692	9054	4888.29	4322.32	12.1183	12.0328	6151.89	4731.56	3781.42	4505.51	3877.86	4583.59	12.1341	12.1228	12.0981	12.0483	12.0302	12.0199
A_23_P138849	0.00640834	0.0762708	1.3192	up	NM_006388	chr11:65486362-65486421	KAT5	Homo sapiens K(lysine) acetyltransferase 5 (KAT5), transcript variant 2, mRNA [NM_006388]	GO:0032703|GO:0005515|GO:0048471|GO:0016747|GO:0016573|GO:0003713|GO:0005730|GO:0005634|GO:0050681|GO:0000122|GO:0046872|GO:0006302|GO:0005737|GO:0032777|GO:0044419|GO:0070491|GO:0035267|GO:0045893|GO:0006978|GO:0045892|GO:0040008|GO:0004402|GO:0030521|GO:0016568	NM_006388	Hs.397010	10524	1866.33	1312.6	10.6512	10.2516	2416.63	1869.75	1312.62	1293.7	1166.06	1478.05	10.697	10.729	10.5277	10.1859	10.2332	10.3356
A_33_P3391429	0.018165	0.123464	1.36125	up	NM_024836	chr1:249143236-249143295	ZNF672	Homo sapiens zinc finger protein 672 (ZNF672), mRNA [NM_024836]	GO:0005622|GO:0006355|GO:0008270|GO:0005634|GO:0003677|GO:0046872	NM_024836	Hs.521151	79894	1060.94	714.813	9.80254	9.35761	1396.19	1083.55	703.1	677.518	622.245	844.675	9.85642	9.91745	9.63376	9.24636	9.32211	9.50436
A_23_P111929	0.125816	0.326227	1.64338	up	NM_016023	chr8:92090690-92090749	OTUD6B	Homo sapiens OTU domain containing 6B (OTUD6B), mRNA [NM_016023]		NM_016023	Hs.30532	51633	311.982	167.348	7.97696	7.2603	454.975	340.857	140.112	137.597	120.309	244.136	8.25247	8.27248	7.40593	7.03625	7.00988	7.73474
A_23_P72853	0.00109278	0.0375224	1.29225	up	NM_032889	chr12:53647679-53647738	MFSD5	Homo sapiens major facilitator superfamily domain containing 5 (MFSD5), transcript variant 2, mRNA [NM_032889]	GO:0016020|GO:0006810|GO:0016021	NM_032889	Hs.654660	84975	1432.76	1019.86	10.2606	9.89071	1876.84	1394.96	1026.47	1036.91	924.051	1098.6	10.3154	10.2911	10.1754	9.87428	9.89917	9.89869
A_33_P3408762	0.491993	0.682628	1.36789	up	NM_005572	chr1:156106099-156106158	LMNA	Homo sapiens lamin A/C (LMNA), transcript variant 2, mRNA [NM_005572]	GO:0005882|GO:0005515|GO:0034504|GO:0048471|GO:0005634|GO:0005635|GO:0007283|GO:0090343|GO:0006921|GO:0005638|GO:0016363|GO:0005737|GO:0006998|GO:0035105|GO:0030334|GO:0030951|GO:0006915|GO:0071456|GO:0042981|GO:0005626|GO:0007517|GO:0005198|GO:0005652|GO:0055015|GO:0005654	NM_005572	Hs.594444	4000	447.713	304.301	8.41289	7.96093	665.004	508.44	169.696	189.158	169.051	554.694	8.76416	8.80462	7.66988	7.4859	7.49852	8.89837
A_33_P3364289	0.00537491	0.0709344	1.12581	up	NM_032855	chr19:16268351-16268410	HSH2D	Homo sapiens hematopoietic SH2 domain containing (HSH2D), mRNA [NM_032855]	GO:0042110|GO:0005737|GO:0005070|GO:0005634	NM_032855	Hs.631617	84941	281.453	230.684	7.94715	7.77618	361.829	278.341	204.19	232.596	213.878	245.578	7.94	7.99294	7.90851	7.77029	7.81178	7.74648
A_33_P3221980	0.928257	0.964167	1.06448	up		chr7:136623056-136622997							25.5347	15.7393	4.17694	4.0868	44.7351	26.8689	5	12.6628	9.66846	24.8866	5.18495	4.95076	2.39512	3.92136	3.68106	4.65798
A_23_P417148	0.010184	0.0950172	1.28371	up	NM_030665	chr17:17714187-17714246	RAI1	Homo sapiens retinoic acid induced 1 (RAI1), mRNA [NM_030665]	GO:0005737|GO:0001501|GO:0040015|GO:0006357|GO:0008270|GO:0005634|GO:0046872	NM_030665	Hs.655395	10743	1387.66	991.819	10.2072	9.84692	1836.59	1365.01	961.391	1063.74	912.249	999.471	10.284	10.2565	10.0813	9.90538	9.8803	9.75508
A_23_P101093	0.0294052	0.156059	1.23503	up	NM_016429	chr17:46105838-46103783	COPZ2	Homo sapiens coatomer protein complex, subunit zeta 2 (COPZ2), mRNA [NM_016429]	GO:0005801|GO:0030126|GO:0005737|GO:0005794|GO:0016020|GO:0000139|GO:0031410|GO:0016192|GO:0006886	NM_016429	Hs.408434	51226	295.262	223.069	8.02798	7.72344	378.368	256.465	250.951	233.725	197.089	238.393	8.00542	7.88814	8.1904	7.77554	7.69776	7.69701
A_33_P3253733	0.433894	0.634564	1.09078	up		chr1:322787-322845		ALU1_HUMAN (P39188) Alu subfamily J sequence contamination warning entry, partial (13%) [THC2565852]					28.8728	26.0288	4.96194	4.83657	36.0379	29.5364	21.0442	29.0558	25.7929	23.2378	4.88709	5.08783	4.9109	4.98961	4.94128	4.57883
A_32_P12994	0.0149162	0.112501	1.23742	up	NR_034128	chr2:114764618-114764677	LOC440900	Homo sapiens uncharacterized LOC440900 (LOC440900), non-coding RNA [NR_034128]		NR_034128		440900	35.3309	28.1467	5.24202	4.93468	44.3231	34.1608	27.5087	30.5774	23.6264	30.2364	5.17345	5.28655	5.26605	5.05506	4.8255	4.9235
A_23_P115922	0.440841	0.640888	1.08442	up	NM_004096	chr10:72183525-72183584	EIF4EBP2	Homo sapiens eukaryotic translation initiation factor 4E binding protein 2 (EIF4EBP2), mRNA [NM_004096]	GO:0008286|GO:0005515|GO:0019933|GO:0008190|GO:0045947|GO:0006412	NM_004096	Hs.621200	1979	7210.68	6518.17	12.7574	12.6405	8216.9	6629.72	6785.41	6913.55	5947.1	6693.86	12.6051	12.6462	13.0211	12.6831	12.6664	12.572
A_23_P110606	0.0144185	0.110691	1.56656	up	NM_014757	chr5:179203516-179203575	MAML1	Homo sapiens mastermind-like 1 (Drosophila) (MAML1), mRNA [NM_014757]	GO:0005515|GO:0010467|GO:0006355|GO:0019901|GO:0003713|GO:0005730|GO:0010831|GO:0005634|GO:0043231|GO:0007219|GO:0016607|GO:0045944|GO:0042605|GO:0005654|GO:0006468	NM_014757	Hs.631951	9794	679.273	386.653	9.12175	8.47414	970.374	646.102	421.342	367.851	323.4	468.709	9.32475	9.15457	8.88592	8.38418	8.38307	8.65518
A_24_P645765	0.651226	0.797365	1.08251	up	NM_020782	chr12:27955429-27955488	KLHDC5	Homo sapiens kelch domain containing 5 (KLHDC5), mRNA [NM_020782]		NM_020782	Hs.505104	57542	1101.76	961.893	9.89236	9.77797	1332.12	1056	917.153	1131.07	999.945	754.661	9.78712	9.87942	10.0105	9.9977	10.0089	9.3273
A_23_P114929	0.285268	0.503724	1.1375	up	NM_015415	chr1:167889288-167889229	BRP44	Homo sapiens brain protein 44 (BRP44), transcript variant 2, mRNA [NM_015415]	GO:0005739	NM_015415	Hs.517768	25874	8088.32	7193.12	12.9467	12.7608	9085.37	7985.31	7194.28	6688.09	5938.3	8952.99	12.7652	12.9672	13.1077	12.6313	12.6644	12.9868
A_24_P64362	0.287298	0.505507	1.496	up	NM_017787	chr10:104575444-104575503	C10orf26	Homo sapiens chromosome 10 open reading frame 26 (C10orf26), transcript variant 2, mRNA [NM_017787]	GO:0016020|GO:0016021	NM_017787	Hs.500897	54838	694.432	407.516	9.04034	8.45923	1082.29	722.355	278.648	310.324	270.63	641.593	9.47762	9.30693	8.33648	8.15057	8.14109	9.08603
A_23_P10291	0.750536	0.860333	1.14308	up	NM_001910	chr1:206332029-206332088	CTSE	Homo sapiens cathepsin E (CTSE), transcript variant 1, mRNA [NM_001910]	GO:0019886|GO:0007586|GO:0006508|GO:0008233|GO:0004190|GO:0005768	NM_001910	Hs.644082	1510	10.3864	7.63657	3.36389	3.17096	6.37416	18.3273	6.45772	7.75465	6.47858	8.67648	2.48706	4.42037	3.18424	3.24218	3.1463	3.12441
A_23_P204016	0.00517773	0.069918	1.36001	up	NM_000725	chr12:49222321-49222380	CACNB3	Homo sapiens calcium channel, voltage-dependent, beta 3 subunit (CACNB3), transcript variant 1, mRNA [NM_000725]	GO:0005244|GO:0051899|GO:0005245|GO:0007268|GO:0005891|GO:0005829|GO:0016324|GO:0016020|GO:0007411|GO:0006810|GO:0006816|GO:0051925|GO:0006811	NM_000725	Hs.250712	784	167.387	114.339	7.24047	6.79685	219.2	170.017	112.944	117.309	97.5179	128.191	7.2727	7.34217	7.10653	6.81412	6.72245	6.85398
A_23_P115636	0.0422069	0.186484	1.33026	up	NM_004412	chr10:17196716-17195617	TRDMT1	Homo sapiens tRNA aspartic acid methyltransferase 1 (TRDMT1), mRNA [NM_004412]	GO:0006306|GO:0090116|GO:0001975|GO:0003886|GO:0003723|GO:0008168|GO:0005634|GO:0003677|GO:0016740|GO:0008033	NM_004412	Hs.351665	1787	78.0749	54.4112	6.22012	5.80842	108.593	80.099	45.5325	55.802	48.6068	58.8248	6.35018	6.36803	5.94216	5.83692	5.78967	5.79867
A_23_P126197	0.155169	0.364761	1.26088	up	NM_005626	chr1:29474558-29474499	SRSF4	Homo sapiens serine/arginine-rich splicing factor 4 (SRSF4), mRNA [NM_005626]	GO:0006397|GO:0008380|GO:0006369|GO:0010467|GO:0048025|GO:0006366|GO:0003723|GO:0031124|GO:0005634|GO:0006406|GO:0000166|GO:0016607|GO:0000398|GO:0000375|GO:0005654	NM_005626	Hs.469970	6429	13873.2	11196.5	13.7446	13.4102	18083.4	14533.9	9002.31	10492.8	9053.53	14043	13.8765	13.8973	13.4599	13.2932	13.2723	13.6649
A_23_P109593	0.00130415	0.0407502	1.62295	up	NM_014346	chr22:47507418-47507477	TBC1D22A	Homo sapiens TBC1 domain family, member 22A (TBC1D22A), mRNA [NM_014346]	GO:0005622|GO:0042803|GO:0005097|GO:0005096	NM_014346	Hs.435044	25771	193.061	109.877	7.43761	6.739	255.533	185.466	138.183	103.865	93.0714	132.696	7.46945	7.45554	7.38785	6.65598	6.65551	6.9055
A_32_P129950	0.758735	0.864976	1.04955	up	NM_001012754	chr13:39623818-39623877	NHLRC3	Homo sapiens NHL repeat containing 3 (NHLRC3), transcript variant 1, mRNA [NM_001012754]	GO:0005576	NM_001012754	Hs.507783	387921	1112.1	992.227	9.91628	9.8465	1233.07	1004.28	1098.96	1125.41	933.157	918.115	9.67115	9.80384	10.2738	9.99168	9.91146	9.63636
A_23_P30024	0.736165	0.850974	1.01273	up	NM_003998	chr4:103537856-103537915	NFKB1	Homo sapiens nuclear factor of kappa light polypeptide gene enhancer in B-cells 1 (NFKB1), transcript variant 1, mRNA [NM_003998]	GO:0032375|GO:0005515|GO:0050852|GO:0034142|GO:0003700|GO:0044212|GO:0006366|GO:0031293|GO:0090263|GO:0005634|GO:0005829|GO:0005739|GO:0002756|GO:0005737|GO:0051092|GO:0006954|GO:0002755|GO:0034138|GO:0033256|GO:0000975|GO:0048011|GO:0034130|GO:0010744|GO:0034134|GO:0005730|GO:0006915|GO:0006916|GO:0010884|GO:0000122|GO:0002224|GO:0032269|GO:0007165|GO:0008063|GO:0045087|GO:0071347|GO:0001071|GO:…	NM_003998	Hs.618430	4790	4589.22	4252.99	12.0268	12.0086	5502.29	4688.11	3577.27	4261.13	3811.3	4686.54	11.9582	12.1082	12.0141	11.966	12.0066	12.0532
A_33_P3239884	0.29696	0.515105	1.16798	up	NM_004540	chr21:22910417-22910476	NCAM2	Homo sapiens neural cell adhesion molecule 2 (NCAM2), mRNA [NM_004540]	GO:0030424|GO:0005886|GO:0016021|GO:0007155|GO:0007158	NM_004540	Hs.473450	4685	2774.07	2227.83	11.2783	11.0543	3052.76	2589.81	2679.65	2360.7	2215.16	2107.64	11.0457	11.2056	11.5836	11.0937	11.2002	10.869
A_33_P3333054	0.123551	0.322988	1.40089	up	NM_001099744	chr8:110587252-110587193	SYBU	Homo sapiens syntabulin (syntaxin-interacting) (SYBU), transcript variant 1, mRNA [NM_001099744]	GO:0005515|GO:0005737|GO:0005794|GO:0016020|GO:0000139|GO:0016023|GO:0016021|GO:0005856	NM_001099744	Hs.390738	55638	141.77	89.8488	6.96836	6.48201	192.366	160.224	72.7214	91.2557	95.1174	83.1732	7.10606	7.264	6.53501	6.4846	6.68155	6.27989
A_23_P55731	0.165027	0.375903	1.402	up	NM_015125	chr19:42799560-42799619	CIC	Homo sapiens capicua homolog (Drosophila) (CIC), mRNA [NM_015125]	GO:0005515|GO:0006355|GO:0005634|GO:0003677	NM_015125	Hs.388236	23152	959.104	653.887	9.65825	9.17076	1277.58	928.182	671.553	520.767	455.242	985.651	9.72746	9.68369	9.5636	8.89574	8.87958	9.73696
A_23_P12343	0.52645	0.708239	1.0928	up	NM_000849	chr1:110279673-110279614	GSTM3	Homo sapiens glutathione S-transferase mu 3 (brain) (GSTM3), transcript variant 1, mRNA [NM_000849]	GO:0043627|GO:0005737|GO:0008065|GO:0008152|GO:0006749|GO:0005625|GO:0004364|GO:0016740|GO:0042802	NM_000849	Hs.2006	2947	1065.5	866.922	9.77628	9.64825	1440.24	1149.42	606.824	875.324	773.88	951.562	9.90728	10.0082	9.41341	9.62298	9.63601	9.68577
A_23_P115885	0.0560952	0.214716	1.39264	up	NM_004897	chr10:89311995-89312054	MINPP1	Homo sapiens multiple inositol-polyphosphate phosphatase 1 (MINPP1), transcript variant 1, mRNA [NM_004897]	GO:0034417|GO:0008969|GO:0016787|GO:0001503|GO:0005783|GO:0030351|GO:0030352|GO:0004446|GO:0003993|GO:0005788|GO:0006797|GO:0030282	NM_004897	Hs.121260	9562	3674.67	2461.52	11.6556	11.1778	4771.12	3878.18	2374.69	2260.52	2058.27	3065.77	11.7341	11.8342	11.3984	11.0245	11.0909	11.4179
A_23_P302134	0.878313	0.935776	1.01418	up	NR_024279	chr1:16161218-16161159	FLJ37453	Homo sapiens uncharacterized LOC729614 (FLJ37453), non-coding RNA [NR_024279]		NR_024279	Hs.119298	729614	302.452	279.965	8.06226	8.04195	378.155	266.686	262.514	289.937	276.416	273.542	8.00465	7.93193	8.25021	8.05798	8.16997	7.8979
A_24_P225635	0.27081	0.48955	1.19711	up		chr2:38789997-38789938	HNRPLL	heterogeneous nuclear ribonucleoprotein L-like [Source:HGNC Symbol;Acc:25127] [ENST00000449105]	GO:0006397|GO:0005515|GO:0000166|GO:0030529|GO:0003723|GO:0005634|GO:0003729|GO:0033120			92906	925.736	685.169	9.55179	9.29224	1360.65	892.135	524.42	662.126	568.086	825.295	9.8192	9.63109	9.20508	9.21486	9.18771	9.47415
A_32_P218025	0.567291	0.738746	1.09703	up	XR_109812	chr4:76103993-76103934	LOC100506253	PREDICTED: Homo sapiens hypothetical LOC100506253 (LOC100506253), miscRNA [XR_109812]		XR_109812	Hs.136333	100506253	113.046	103.78	6.75455	6.62094	137.11	112.342	89.6866	86.6093	77.8834	146.847	6.66559	6.79694	6.8011	6.40775	6.4143	7.04078
A_32_P10396	0.394303	0.602053	1.19628	up	NM_014991	chr4:85591282-85591223	WDFY3	Homo sapiens WD repeat and FYVE domain containing 3 (WDFY3), mRNA [NM_014991]	GO:0005515|GO:0044444|GO:0005545|GO:0005776|GO:0016020|GO:0003831|GO:0005635|GO:0046872|GO:0019898	NM_014991	Hs.480116	23001	112.606	92.4478	6.7479	6.48935	133.157	118.484	86.1768	113.578	97.6556	66.11	6.62448	6.86888	6.75035	6.77646	6.725	5.9666
A_23_P114947	0.337315	0.553384	1.37502	up	NM_002923	chr1:192781051-192781110	RGS2	Homo sapiens regulator of G-protein signaling 2, 24kDa (RGS2), mRNA [NM_002923]	GO:0005516|GO:0045744|GO:0005886|GO:0005730|GO:0005634|GO:0010519|GO:0006417|GO:0005829|GO:0043547|GO:0005739|GO:0010614|GO:0005737|GO:0007049|GO:0008277|GO:0060452|GO:0050873|GO:0043407|GO:0009898|GO:0055119|GO:0004871|GO:0071877|GO:0005096	NM_002923	Hs.78944	5997	2237.24	1551.8	10.9362	10.4767	2043.76	1802.72	2865.25	1418.73	1212.38	2024.29	10.4394	10.6742	11.695	10.3216	10.2893	10.8193
A_23_P373687	0.00580761	0.0729887	1.41559	up	NM_144709	chr2:61169482-61169423	PUS10	Homo sapiens pseudouridylate synthase 10 (PUS10), mRNA [NM_144709]	GO:0009982|GO:0003723|GO:0016853|GO:0001522|GO:0008033	NM_144709	Hs.368348	150962	309.783	198.914	8.06988	7.56847	391.638	331.015	206.697	205.067	171.02	220.656	8.04857	8.234	7.92706	7.60232	7.51409	7.589
A_24_P206344	0.490657	0.681431	1.10287	up	NM_152557	chr7:149170045-149169986	ZNF746	Homo sapiens zinc finger protein 746 (ZNF746), transcript variant 2, mRNA [NM_152557]	GO:0005622|GO:0005515|GO:0005737|GO:0044212|GO:0070997|GO:0008270|GO:0005634|GO:0045892|GO:0003677|GO:0046872|GO:0031625|GO:0010941	NM_152557	Hs.24643	155061	2596.55	2207.77	11.1692	11.0279	3122.72	2427.2	2239.73	2529.85	2221.62	1871.83	11.0809	11.1122	11.3145	11.1934	11.2051	10.6853
A_33_P3369393	0.46074	0.657295	1.2401	up	NM_000265	chr7:74203435-74203494	NCF1	Homo sapiens neutrophil cytosolic factor 1 (NCF1), mRNA [NM_000265]	GO:0005515|GO:0045730|GO:0017124|GO:0008283|GO:0006801|GO:0003924|GO:0050665|GO:0006691|GO:0001878|GO:0005829|GO:0002679|GO:0001909|GO:0005737|GO:0006954|GO:0007154|GO:0045986|GO:0016175|GO:0006612|GO:0070947|GO:0070946|GO:0042554|GO:0009055|GO:0005625|GO:0005525|GO:0006184|GO:0006968|GO:0045087|GO:0043020|GO:0035091	NM_000265	Hs.647047	653361	68.747	60.2914	6.13535	5.8249	77.3508	63.5074	65.3826	43.1398	37.3422	100.392	5.92161	6.07359	6.41087	5.50252	5.44339	6.52878
A_23_P117580	0.165567	0.376536	1.37511	up	NM_001249	chr14:74439616-74438582	ENTPD5	Homo sapiens ectonucleoside triphosphate diphosphohydrolase 5 (ENTPD5), mRNA [NM_001249]	GO:0046034|GO:0016787|GO:0004382|GO:0008283|GO:0005783|GO:0045134|GO:0051084|GO:0016049|GO:0005788|GO:0006487|GO:0014066|GO:0006096	NM_001249	Hs.720540	957	58.6701	38.0392	5.79221	5.33266	84.1698	64.4797	27.3608	39.0076	32.5423	42.5676	6.02506	6.09345	5.25812	5.38153	5.24533	5.37111
A_23_P368101	0.0194172	0.12728	1.31498	up	NM_024632	chr5:153832984-153833043	SAP30L	Homo sapiens SAP30-like (SAP30L), transcript variant 1, mRNA [NM_024632]	GO:0006355|GO:0005730|GO:0005634|GO:0003677|GO:0046872	NM_024632	Hs.592566	79685	2836.53	2032.81	11.2937	10.8986	3564.5	2837.33	2107.76	1983.82	1659.46	2455.15	11.3016	11.3548	11.2245	10.8368	10.7695	11.0895
A_23_P303155	0.00112281	0.0379152	1.42983	up	NM_032824	chr2:112874089-112874148	TMEM87B	Homo sapiens transmembrane protein 87B (TMEM87B), mRNA [NM_032824]	GO:0016020|GO:0016021	NM_032824	Hs.656298	84910	247.181	161.2	7.78359	7.26776	311.84	236.411	193.291	168.166	134.395	181.041	7.73515	7.77029	7.84534	7.31369	7.163	7.32657
A_23_P114221	0.602995	0.764377	1.04352	up	NM_002893	chrX:16863069-16863010	RBBP7	Homo sapiens retinoblastoma binding protein 7 (RBBP7), transcript variant 2, mRNA [NM_002893]	GO:0005515|GO:0030308|GO:0008283|GO:0006334|GO:0005634|GO:0007275|GO:0000122|GO:0006260|GO:0034080|GO:0035098|GO:0016581|GO:0005654|GO:0070370|GO:0016568	NM_002893	Hs.495755	5931	11585.3	11388.5	13.5084	13.447	13000.9	11397.2	10357.8	11725.5	10652.5	11787.6	13.3269	13.5117	13.6867	13.4532	13.5009	13.3869
A_23_P83045	0.0151745	0.113381	1.17749	up	NM_007126	chr9:35057026-35056967	VCP	Homo sapiens valosin containing protein (VCP), mRNA [NM_007126]	GO:0005515|GO:0008219|GO:0045732|GO:0016567|GO:0006200|GO:0005783|GO:0032436|GO:0005634|GO:0045184|GO:0042802|GO:0030968|GO:0005829|GO:0006302|GO:0008289|GO:0005737|GO:0031334|GO:0000166|GO:0006810|GO:0051260|GO:0016887|GO:0005792|GO:0000502|GO:0006919|GO:0030970|GO:0019903|GO:0019904|GO:0005730|GO:0005102|GO:0042981|GO:0030433|GO:0005524|GO:0006974|GO:0006888|GO:0006281|GO:0016787|GO:0070842|GO:…	NM_007126	Hs.529782	7415	11342.2	9752.42	13.46	13.2243	13260.8	11753.7	9012.07	9752.13	8802.17	10703	13.3634	13.5547	13.4619	13.1919	13.2303	13.2506
A_23_P314145	0.0868206	0.267398	1.48899	up	NM_005715	chr6:149397569-149397628	UST	Homo sapiens uronyl-2-sulfotransferase (UST), mRNA [NM_005715]	GO:0005794|GO:0016020|GO:0000139|GO:0008146|GO:0006477|GO:0016021|GO:0016740	NM_005715	Hs.657370	10090	128.534	81.8248	6.87212	6.29779	174.205	134.329	77.0702	68.6537	59.6641	117.157	6.96645	7.03646	6.61345	6.1126	6.04853	6.73224
A_23_P59988	0.210969	0.428339	1.20235	up	NM_054028	chr8:11189505-11189564	SLC35G5	Homo sapiens solute carrier family 35, member G5 (SLC35G5), mRNA [NM_054028]	GO:0016020|GO:0016021	NM_054028	Hs.458397	83650	30.8177	25.5065	5.07657	4.81071	33.5169	29.1209	29.8152	24.952	21.9944	29.5731	4.77921	5.07328	5.37721	4.80246	4.73542	4.89424
A_33_P3354881	0.30093	0.518793	1.32092	up	XR_108874	chr8:103876780-103876839		PREDICTED: Homo sapiens hypothetical LOC100506753 (LOC100506753), miscRNA [XR_108874]		XR_108874			230.599	164.279	7.70822	7.30668	226.169	191.5	274.128	187.882	160.432	144.525	7.31527	7.49904	8.31037	7.47601	7.42566	7.01837
A_23_P200443	0.0410062	0.184137	1.1127	up	NM_003029	chr1:154935140-154935081	SHC1	Homo sapiens SHC (Src homology 2 domain containing) transforming protein 1 (SHC1), transcript variant 2, mRNA [NM_003029]	GO:0051219|GO:0005515|GO:0008286|GO:0042542|GO:0005154|GO:0008284|GO:0005886|GO:0005159|GO:0005158|GO:0031100|GO:0005634|GO:0007265|GO:0050900|GO:0032403|GO:0031175|GO:0005829|GO:0035556|GO:0005739|GO:0007507|GO:0000187|GO:0016337|GO:0005737|GO:0005543|GO:0045907|GO:0007173|GO:0000165|GO:0030182|GO:0005759|GO:0007176|GO:0005068|GO:0032868|GO:0001666|GO:0048011|GO:0031532|GO:0070435|GO:0045740|GO:…	NM_003029	Hs.433795	6464	2395.99	1992.17	11.0288	10.8747	3041.77	2323.55	1822.66	1965.45	1730.1	2280.96	11.0401	11.0435	11.0026	10.823	10.8261	10.9749
A_32_P194264	0.0368768	0.17464	1.21321	up	NM_001008708	chr2:54001454-54001513	CHAC2	Homo sapiens ChaC, cation transport regulator homolog 2 (E. coli) (CHAC2), mRNA [NM_001008708]	GO:0008150|GO:0003674|GO:0005575	NM_001008708	Hs.585944	494143	4275.54	3279	11.9063	11.6275	5344.16	4519.22	2963.24	3353.4	3049.01	3434.6	11.9091	12.0567	11.7533	11.6059	11.6729	11.6037
A_33_P3370424	0.875772	0.934274	1.03637	up	NM_017617	chr9:139390582-139390523	NOTCH1	Homo sapiens notch 1 (NOTCH1), mRNA [NM_017617]	GO:0005515|GO:0046533|GO:0010467|GO:0007386|GO:0003700|GO:0007220|GO:0003180|GO:0042640|GO:0007283|GO:0007409|GO:0009790|GO:0007221|GO:0045662|GO:0031069|GO:0007507|GO:0045618|GO:0007219|GO:0032496|GO:0050679|GO:0005794|GO:0001708|GO:0005796|GO:0005509|GO:0031960|GO:0001047|GO:0000122|GO:0014807|GO:0001701|GO:0031490|GO:0001889|GO:0005788|GO:0005654|GO:0045893|GO:0045892|GO:0045603|GO:0048103|GO:…	NM_017617	Hs.495473	4851	519.756	467.405	8.81573	8.76419	521.704	432.69	604.876	435.062	460.858	506.296	8.44108	8.59678	9.40934	8.6327	8.89164	8.76824
A_23_P120254	0.132063	0.334939	1.25535	up	NM_020185	chr6:351033-351092	DUSP22	Homo sapiens dual specificity phosphatase 22 (DUSP22), mRNA [NM_020185]	GO:0008283|GO:0046330|GO:0006915|GO:0005634|GO:0007275|GO:0000188|GO:0005737|GO:0006470|GO:0016787|GO:0042127|GO:0007179|GO:0008138|GO:0004725	NM_020185	Hs.29106	56940	11359.5	9295.26	13.4807	13.1526	12404.3	10692.8	10981.3	10183.8	8775.54	8926.47	13.2595	13.4139	13.7685	13.25	13.2278	12.9798
A_33_P3285945	0.503867	0.691136	1.16307	up	NM_002989	chr9:34709062-34709003	CCL21	Homo sapiens chemokine (C-C motif) ligand 21 (CCL21), mRNA [NM_002989]	GO:0051897|GO:0031295|GO:0007267|GO:0046330|GO:0051491|GO:0005615|GO:2000147|GO:0097026|GO:0031529|GO:0006955|GO:0006954|GO:0050921|GO:0030838|GO:0034695|GO:0043552|GO:0045860|GO:0031274|GO:0048469|GO:0070374|GO:0043123|GO:0008009|GO:0001771|GO:0051209|GO:2000529|GO:0002407|GO:0033630|GO:0005576|GO:0032862|GO:0002606|GO:0010560|GO:2000107|GO:0048260|GO:0090023|GO:0001768|GO:0035759|GO:0001954|GO:…	NM_002989	Hs.57907	6366	20.3653	16.3353	4.43006	4.21212	28.6093	13.1802	19.3063	13.0496	14.6826	21.2738	4.56425	3.92493	4.801	3.96737	4.21427	4.45473
A_23_P121898	0.0130132	0.105598	1.25547	up	NM_024615	chr5:50129844-50130785	PARP8	Homo sapiens poly (ADP-ribose) polymerase family, member 8 (PARP8), transcript variant 2, mRNA [NM_024615]	GO:0005622|GO:0016757|GO:0003950	NM_024615	Hs.369581	79668	1810.32	1351.82	10.6279	10.2996	2176.49	1804.45	1450.02	1450.44	1279.61	1325.41	10.541	10.6755	10.6672	10.3528	10.373	10.1732
A_33_P3246733	0.034149	0.169457	1.34913	up	NM_020310	chr17:2289691-2289632	MNT	Homo sapiens MAX binding protein (MNT), mRNA [NM_020310]	GO:0006355|GO:0003700|GO:0008285|GO:0006366|GO:0003714|GO:0007569|GO:0003713|GO:0005634|GO:0007275|GO:0042981|GO:0003677|GO:0003682|GO:0051726	NM_020310	Hs.632239	4335	63.8668	46.5712	6.02773	5.5957	78.6049	53.974	59.0215	43.5543	42.4232	53.7361	5.94273	5.86042	6.28005	5.51187	5.6012	5.67403
A_23_P112113	0.356573	0.570266	1.11924	up	NM_014846	chr8:126036867-126036808	KIAA0196	Homo sapiens KIAA0196 (KIAA0196), mRNA [NM_014846]	GO:0008219|GO:0071203	NM_014846	Hs.270043	9897	14746.2	13959.3	13.9029	13.7404	16163.6	14273.7	13801.4	15329.6	13454.8	13093.4	13.6999	13.8723	14.1364	13.835	13.8274	13.5587
A_23_P98183	0.079405	0.255488	1.46323	up	NM_005343	chr11:533812-533600	HRAS	Homo sapiens v-Ha-ras Harvey rat sarcoma viral oncogene homolog (HRAS), transcript variant 1, mRNA [NM_005343]	GO:0005515|GO:0008321|GO:0050900|GO:0043524|GO:0007173|GO:0006935|GO:0000166|GO:0000165|GO:0007411|GO:0048169|GO:0009887|GO:0070374|GO:0050679|GO:0005792|GO:0005794|GO:0045740|GO:0006897|GO:0008542|GO:0032228|GO:0035176|GO:0051146|GO:0090398|GO:0008286|GO:0008284|GO:0048471|GO:0008285|GO:0030036|GO:0005886|GO:0031575|GO:0035022|GO:0007264|GO:0003924|GO:0007268|GO:0007265|GO:0005634|GO:0005829|GO:…	NM_005343	Hs.37003	3265	470.158	278.422	8.55903	8.00988	716.341	444.854	249.277	257.009	226.027	352.23	8.86974	8.62655	8.1808	7.89467	7.88517	8.24978
A_33_P3246418	0.112655	0.30737	1.21842	up	NM_005586	chr6:41621911-41621970	MDFI	Homo sapiens MyoD family inhibitor (MDFI), mRNA [NM_005586]	GO:0005515|GO:0060707|GO:0030178|GO:0005634|GO:0042994|GO:0048704|GO:0000122|GO:0007257|GO:0009790|GO:0009950|GO:0030154|GO:0043392|GO:0005737|GO:0008134	NM_005586	Hs.520119	4188	32.6298	26.6733	5.13115	4.84614	41.6327	31.533	24.7237	22.5646	22.3993	35.0559	5.08706	5.17949	5.12688	4.66435	4.75702	5.11704
A_33_P3710082	0.061217	0.224272	1.38813	up	NM_001164737	chr7:93055729-93055670	CALCR	Homo sapiens calcitonin receptor (CALCR), transcript variant 1, mRNA [NM_001164737]	GO:0004948|GO:0032841|GO:0005886|GO:0045762|GO:0051384|GO:0007202|GO:0007204|GO:0007190|GO:0005887|GO:0004872|GO:0004871|GO:0007189|GO:0016021	NM_001164737	Hs.489127	799	24.286	16.4745	4.69496	4.22182	34.8043	18.6419	19.412	14.9887	12.7753	21.6596	4.83272	4.44553	4.80663	4.15537	4.03006	4.48003
A_24_P69095	0.192835	0.40751	1.48766	up	NM_003633	chr5:73924314-73924255	ENC1	Homo sapiens ectodermal-neural cortex 1 (with BTB-like domain) (ENC1), mRNA [NM_003633]	GO:0005737|GO:0007275|GO:0005634|GO:0003779|GO:0005856|GO:0016363|GO:0007399	NM_003633	Hs.104925	8507	409.046	263.277	8.47835	7.90531	417.129	333.227	476.784	214.253	200.366	375.213	8.12857	8.24151	9.06496	7.65946	7.71829	8.33817
A_23_P166716	0.851998	0.920991	1.01209	up	NM_017819	chr3:101284983-101285042	RG9MTD1	Homo sapiens RNA (guanine-9-) methyltransferase domain containing 1 (RG9MTD1), nuclear gene encoding mitochondrial protein, mRNA [NM_017819]	GO:0005739|GO:0005515|GO:0008168|GO:0005730|GO:0005634|GO:0016740|GO:0008033	NM_017819	Hs.730817	54931	8874.26	8841.4	13.0916	13.0743	10186.7	8889.67	7546.44	8626.69	7703.8	10193.7	12.9556	13.1454	13.1739	13.0067	13.0354	13.1808
A_23_P11237	0.0262321	0.147892	1.52729	up	NM_004606	chrX:70680545-70680604	TAF1	Homo sapiens TAF1 RNA polymerase II, TATA box binding protein (TBP)-associated factor, 250kDa (TAF1), transcript variant 1, mRNA [NM_004606]	GO:0005515|GO:0010467|GO:0006368|GO:0006367|GO:0044212|GO:0006366|GO:0032436|GO:0005634|GO:0060261|GO:0002039|GO:0046777|GO:0018105|GO:0000166|GO:0016301|GO:0071339|GO:0045944|GO:0044419|GO:0018107|GO:0016032|GO:0070577|GO:0000080|GO:0004402|GO:0006352|GO:0006355|GO:0005669|GO:0016573|GO:0003713|GO:0005730|GO:0005524|GO:0006974|GO:0043565|GO:0000117|GO:0007049|GO:0004674|GO:0017025|GO:0005654|GO:…	NM_004606	Hs.158560	6872	107.779	62.6135	6.6082	5.99722	159.261	105.445	58.6322	65.9868	56.0623	65.7913	6.84544	6.71194	6.2672	6.058	5.97469	5.95898
A_23_P15654	0.154753	0.364413	1.55678	up	NM_004295	chr17:27076538-27076597	TRAF4	Homo sapiens TNF receptor-associated factor 4 (TRAF4), mRNA [NM_004295]	GO:0005515|GO:0048471|GO:0004842|GO:0090073|GO:0030054|GO:0005886|GO:0007585|GO:0019901|GO:0050699|GO:0030323|GO:0046330|GO:0042981|GO:0005634|GO:0007275|GO:0003677|GO:0046872|GO:0007165|GO:0005737|GO:0045860|GO:0008270|GO:0005923|GO:0005856	NM_004295	Hs.8375	9618	685.968	414.469	9.12349	8.48492	939.397	743.538	374.97	316.006	276.642	650.758	9.27384	9.35083	8.74578	8.17617	8.17153	9.10707
A_23_P100730	0.0388057	0.178915	1.18341	up	NM_003726	chr17:46210889-46210830	SKAP1	Homo sapiens src kinase associated phosphoprotein 1 (SKAP1), transcript variant 1, mRNA [NM_003726]	GO:0005515|GO:0050852|GO:0005737|GO:0019901|GO:0005886|GO:0045944|GO:0005070|GO:0005634|GO:0045893|GO:0042169|GO:0003823	NM_003726	Hs.316931	8631	4554.13	3649.37	12.0254	11.7825	5545.71	4168.04	3948.65	3831.31	3406.75	3710.04	11.9676	11.9371	12.1716	11.8017	11.8254	11.7203
A_23_P201086	0.186203	0.400631	1.27696	up	NM_001024227	chr1:228285947-228286006	ARF1	Homo sapiens ADP-ribosylation factor 1 (ARF1), transcript variant 1, mRNA [NM_001024227]	GO:0005515|GO:0048471|GO:0005794|GO:0005886|GO:0007264|GO:0006890|GO:0006892|GO:0003924|GO:0015031|GO:0005525|GO:0030017|GO:0048205|GO:0050690|GO:0005829|GO:0005622|GO:0006184|GO:0005737|GO:0006878|GO:0000139|GO:0000166|GO:0016032|GO:0005057|GO:0016192|GO:0016044	NM_001024227	Hs.286221	375	1165.7	839.686	9.92732	9.5746	1561.39	1228.59	707.112	725.235	686.23	1107.59	10.0311	10.1046	9.64623	9.35231	9.46382	9.90768
A_23_P10785	0.430518	0.632007	1.09988	up	NM_145206	chr10:114298077-114428023	VTI1A	Homo sapiens vesicle transport through interaction with t-SNAREs homolog 1A (yeast) (VTI1A), mRNA [NM_145206]	GO:0006888|GO:0005484|GO:0016020|GO:0008565|GO:0043025|GO:0042147|GO:0031201|GO:0048280|GO:0016192|GO:0015031|GO:0006886|GO:0008021	NM_145206	Hs.194554	143187	344.589	287.025	8.18791	8.05057	489.735	327.127	216.905	272.021	230.239	358.815	8.35934	8.21486	7.98954	7.97122	7.90502	8.27545
A_23_P101707	0.000248005	0.021427	1.20194	up	NM_005817	chr19:4839174-4839115	PLIN3	Homo sapiens perilipin 3 (PLIN3), transcript variant 1, mRNA [NM_005817]	GO:0005811|GO:0005515|GO:0005737|GO:0005794|GO:0016020|GO:0016192|GO:0010008|GO:0043231|GO:0005768	NM_005817	Hs.140452	10226	1071.53	823.577	9.84008	9.57472	1349.47	1045.13	819.994	841.931	731.238	897.563	9.80562	9.86162	9.85302	9.57007	9.55554	9.59855
A_33_P3411741	0.430822	0.632299	1.09614	up	NM_001040455	chr11:117063914-117063973	SIDT2	Homo sapiens SID1 transmembrane family, member 2 (SIDT2), mRNA [NM_001040455]	GO:0016020|GO:0016021|GO:0005765	NM_001040455	Hs.712144	51092	244.208	210.397	7.78325	7.65083	285.168	221.434	226.022	223.132	201.863	206.195	7.61766	7.68811	8.04399	7.71829	7.73124	7.50295
A_32_P6832	0.14976	0.358434	1.21386	up	NM_175921	chr5:41921429-41921488	C5orf51	Homo sapiens chromosome 5 open reading frame 51 (C5orf51), mRNA [NM_175921]		NM_175921	Hs.29899	285636	2981.22	2357.49	11.3923	11.1127	3370.31	2836.22	2737.13	2234.83	1964.25	2873.4	11.2032	11.3536	11.62	11.0136	11.0134	11.3111
A_23_P101319	0.557426	0.732069	1.13819	up	NM_152354	chr19:44890444-44890385	ZNF285	Homo sapiens zinc finger protein 285 (ZNF285), mRNA [NM_152354]	GO:0005622|GO:0006355|GO:0008270|GO:0005634|GO:0003677|GO:0046872	NM_152354	Hs.709428	26974	41.7313	36.6249	5.47882	5.29207	44.0087	33.9121	47.2733	40.1649	36.9868	32.7229	5.16556	5.27513	5.99576	5.4225	5.42645	5.02727
A_23_P43049	0.0970907	0.284002	1.19383	up	NM_006571	chr8:30038065-30038124	DCTN6	Homo sapiens dynactin 6 (DCTN6), mRNA [NM_006571]	GO:0005813|GO:0005737|GO:0045502|GO:0005869|GO:0005856|GO:0016740	NM_006571	Hs.158427	10671	3980.42	3172.12	11.8273	11.5717	4584.71	3704.38	3652.16	3358.63	2914.82	3242.9	11.6702	11.7634	12.0483	11.6096	11.5997	11.5058
A_33_P3351371	0.248856	0.467494	1.65393	up	NM_031226	chr15:51520082-51520023	CYP19A1	Homo sapiens cytochrome P450, family 19, subfamily A, polypeptide 1 (CYP19A1), transcript variant 2, mRNA [NM_031226]	GO:0071464|GO:0014070|GO:0006694|GO:0006805|GO:0018963|GO:0006703|GO:0045202|GO:0043025|GO:0016712|GO:0032355|GO:0070330|GO:0050803|GO:0009635|GO:0043278|GO:0060348|GO:0042448|GO:0005789|GO:0020037|GO:0055114|GO:0060736|GO:0030325|GO:0010164|GO:0005783|GO:0018879|GO:0046872|GO:0005829|GO:0071372|GO:0005737|GO:0043197|GO:0010212|GO:0043195|GO:0008206|GO:0030851|GO:0071333|GO:0008202|GO:0008209|GO:…	NM_031226	Hs.260074	1588	28.691	13.3383	4.68742	3.96152	41.3745	36.0619	8.63673	13.2638	11.2575	15.4935	5.07748	5.3575	3.62729	3.99188	3.86651	4.02619
A_23_P254801	0.0275775	0.151451	1.38075	up	NM_002660	chr20:39803549-39803609	PLCG1	Homo sapiens phospholipase C, gamma 1 (PLCG1), transcript variant 1, mRNA [NM_002660]	GO:0005515|GO:0050852|GO:0005886|GO:0007202|GO:0050900|GO:0005829|GO:0035556|GO:0005737|GO:0007173|GO:0007411|GO:0044419|GO:0048011|GO:0005509|GO:0001726|GO:0030027|GO:0045766|GO:0016042|GO:0007165|GO:0043536|GO:0016787|GO:0071364|GO:0007596|GO:0004435|GO:0008543|GO:0005057|GO:0010634|GO:0009395	NM_002660	Hs.268177	5335	68.9633	47.0672	6.07242	5.60696	95.9188	68.5382	42.4329	44.3609	39.3821	57.4587	6.19632	6.16987	5.85106	5.53858	5.51394	5.76838
A_23_P252653	0.00684472	0.0785987	1.21765	up	NM_006374	chr2:242435021-242434962	STK25	Homo sapiens serine/threonine kinase 25 (STK25), mRNA [NM_006374]	GO:0005515|GO:0005794|GO:0005524|GO:0046872|GO:0007165|GO:0005737|GO:0004672|GO:0007163|GO:0000166|GO:0004674|GO:0006468|GO:0050772|GO:0051645|GO:0006979	NM_006374	Hs.516807	10494	693.131	513.962	9.18334	8.89924	880.911	709.418	489.064	533.793	458.33	549.764	9.17011	9.2821	9.0978	8.92706	8.88691	8.88375
A_23_P113462	0.495363	0.685337	1.1338	up	NM_017641	chr12:39687030-39687018	KIF21A	Homo sapiens kinesin family member 21A (KIF21A), transcript variant 2, mRNA [NM_017641]	GO:0005737|GO:0000166|GO:0005874|GO:0005856|GO:0003777|GO:0005524|GO:0007018	NM_017641	Hs.374201	55605	432.349	330.813	8.44547	8.2643	596.974	483.97	216.104	324.022	281.333	387.082	8.62608	8.72873	7.98159	8.21062	8.19514	8.38714
A_23_P110288	0.0163742	0.117558	1.45292	up	NM_024751	chr4:106744140-106744199	GSTCD	Homo sapiens glutathione S-transferase, C-terminal domain containing (GSTCD), transcript variant 2, mRNA [NM_024751]	GO:0008649|GO:0005737|GO:0006364	NM_024751	Hs.161429	79807	30.7531	19.6386	5.01311	4.47416	41.9683	31.5848	18.7063	19.4392	17.0538	22.4228	5.09835	5.18362	4.75735	4.48845	4.40434	4.52969
A_23_P142421	0.0824301	0.261034	1.27848	up	NM_014727	chr19:36229074-36229223	MLL4	Homo sapiens myeloid/lymphoid or mixed-lineage leukemia 4 (MLL4), mRNA [NM_014727]	GO:0005515|GO:0003700|GO:0008168|GO:0005634|GO:0003677|GO:0042800|GO:0046872|GO:0035097|GO:0008270|GO:0048096|GO:0016740|GO:0051568|GO:0016568	NM_014727	Hs.92236	9757	2236.99	1666.88	10.938	10.5835	2764.02	2170.43	1776.52	1515.41	1350.62	2134.6	10.9043	10.9444	10.9652	10.4182	10.4439	10.8885
A_24_P266285	0.00237281	0.0514992	1.43095	up	NM_152558	chr7:2649695-2649754	IQCE	Homo sapiens IQ motif containing E (IQCE), transcript variant 1, mRNA [NM_152558]	GO:0005739	NM_152558	Hs.520627	23288	173.677	114.403	7.32289	6.80591	214.518	161.773	144.741	120.274	105.577	117.359	7.24004	7.27528	7.45333	6.85585	6.82706	6.73482
A_23_P54041	0.175495	0.387803	1.1831	up	NM_024328	chr14:24028493-24028552	THTPA	Homo sapiens thiamine triphosphatase (THTPA), transcript variant 1, mRNA [NM_024328]	GO:0005730|GO:0006767|GO:0005625|GO:0005634|GO:0006091|GO:0042723|GO:0050333|GO:0005829|GO:0005737|GO:0006772|GO:0016787|GO:0006766|GO:0016311	NM_024328	Hs.655179	79178	305.578	245.201	8.08446	7.84189	364.405	279.914	272.414	240.088	195.524	299.991	7.95076	7.99941	8.30321	7.81089	7.68977	8.02503
A_24_P202329	0.615574	0.773121	1.2172	up	NR_026899	chr17:62776635-62776576	LOC146880	Homo sapiens Rho GTPase activating protein 27 pseudogene (LOC146880), non-coding RNA [NR_026899]		NR_026899	Hs.117853	146880	10.8998	7.15586	3.34508	3.06152	17.9795	5	9.71992	5.48459	6.57342	9.40956	3.88329	2.35049	3.80147	2.75554	3.16516	3.26385
A_24_P316489	0.12057	0.318838	1.31045	up	NM_004544	chr2:240961604-240960786	NDUFA10	Homo sapiens NADH dehydrogenase (ubiquinone) 1 alpha subcomplex, 10, 42kDa (NDUFA10), nuclear gene encoding mitochondrial protein, mRNA [NM_004544]	GO:0042493|GO:0070469|GO:0005743|GO:0005524|GO:0005739|GO:0022904|GO:0006139|GO:0005747|GO:0005759|GO:0006120|GO:0006810|GO:0016773|GO:0008137	NM_004544	Hs.277677	4705	1017.12	698.707	9.7068	9.31673	1417.27	1037.14	596.942	645.378	578.976	871.767	9.87942	9.85102	9.38996	9.18061	9.21575	9.55383
A_23_P11862	0.295888	0.514264	1.0572	up	NM_018186	chr1:169822110-169822169	C1orf112	Homo sapiens chromosome 1 open reading frame 112 (C1orf112), mRNA [NM_018186]		NM_018186	Hs.443551	55732	3433.97	3064.96	11.6043	11.5241	4041.62	3384.75	2875.54	3171.75	2815.98	3207.15	11.4852	11.6247	11.7032	11.53	11.5554	11.487
A_24_P246963	0.105238	0.296395	1.60762	up		chr12:053126329-053126388							1088.9	614.598	9.78525	9.10032	1528.57	1170.28	567.856	498.202	466.672	878.919	9.99507	10.0359	9.32475	8.82456	8.91145	9.56495
A_33_P3387646	0.00488403	0.0681113	1.98128	up	NR_036494	chr5:175602897-175602838	LOC643201	Homo sapiens centrosomal protein 192kDa pseudogene (LOC643201), non-coding RNA [NR_036494]		NR_036494	Hs.390285	643201	2347.03	1128.81	11.0216	10.0352	2722.07	1993.36	2325.65	1157.36	1051.58	1177.49	10.8815	10.8168	11.3666	10.0269	10.0795	9.99921
A_33_P3334384	0.173056	0.384999	1.21198	up	NR_033827	chr1:44168387-44168328	LOC100132774	Homo sapiens uncharacterized LOC100132774 (LOC100132774), non-coding RNA [NR_033827]		NR_033827	Hs.655569	100132774	38.3409	29.5378	5.28094	5.00357	57.342	35.853	21.8275	30.2617	26.4197	31.932	5.52779	5.35024	4.96479	5.04421	4.97467	4.99184
A_23_P346405	0.143726	0.350887	1.22953	up	NM_138357	chr10:74646758-74646817	MCU	Homo sapiens mitochondrial calcium uniporter (MCU), nuclear gene encoding mitochondrial protein, mRNA [NM_138357]	GO:0005739|GO:0005515|GO:0035786|GO:0005262|GO:0019722|GO:0016020|GO:0006851|GO:0051561|GO:0070588|GO:0005743|GO:0016021|GO:0006811	NM_138357	Hs.591366	90550	841.925	617.976	9.43653	9.13842	1157.52	851.657	516.599	578.245	516.176	759.508	9.57632	9.55814	9.17513	9.03124	9.0471	9.33691
A_23_P106145	0.255521	0.474417	1.18117	up	NM_014584	chr14:53113136-53112990	ERO1L	Homo sapiens ERO1-like (S. cerevisiae) (ERO1L), mRNA [NM_014584]	GO:0005792|GO:0005783|GO:0050660|GO:0005624|GO:0030968|GO:0009266|GO:0016020|GO:0050873|GO:0006457|GO:0051085|GO:0005789|GO:0006810|GO:0016491|GO:0016671|GO:0005788|GO:0006467|GO:0022900|GO:0006464|GO:0055114	NM_014584	Hs.592304	30001	4381.27	3525.44	11.9423	11.7021	5304.88	4736.06	3102.88	3206.57	2806.34	4563.4	11.8941	12.1242	11.8086	11.5458	11.5489	12.0115
A_23_P105619	0.0127157	0.105014	1.23926	up	NM_138341	chr12:112369549-112369490	TMEM116	Homo sapiens transmembrane protein 116 (TMEM116), transcript variant 3, mRNA [NM_138341]	GO:0008150|GO:0003674|GO:0016020|GO:0016021|GO:0005575	NM_138341	Hs.506815	89894	704.236	518.533	9.22247	8.913	885.11	683.97	543.628	557.706	487.63	510.263	9.17816	9.22827	9.26099	8.9843	8.97753	8.77716
A_23_P110764	0.330523	0.547117	5.61289	up	NM_006790	chr5:137223008-137223067	MYOT	Homo sapiens myotilin (MYOT), transcript variant 1, mRNA [NM_006790]	GO:0042383|GO:0005515|GO:0030018|GO:0005737|GO:0006936|GO:0003779|GO:0015629|GO:0008307	NM_006790	Hs.84665	9499	214.356	278.663	7.48943	5.00068	313.373	223.327	106.369	5.38106	5.01563	825.593	7.74189	7.69776	7.02864	2.73345	2.79392	9.47468
A_23_P117558	0.163869	0.374588	1.07437	up	NM_002013	chr14:45587328-45587269	FKBP3	Homo sapiens FK506 binding protein 3, 25kDa (FKBP3), mRNA [NM_002013]	GO:0000413|GO:0016020|GO:0006457|GO:0018208|GO:0003755|GO:0005528|GO:0005634|GO:0004872|GO:0016853	NM_002013	Hs.509226	2287	4800.47	4185.4	12.0808	11.9773	6217.39	4663.55	3520.46	4225.7	3645.96	4684.53	12.151	12.102	11.9893	11.9477	11.9324	12.0517
A_23_P123848	0.161363	0.371741	1.41145	up	NM_032552	chr9:124547348-124547407	DAB2IP	Homo sapiens DAB2 interacting protein (DAB2IP), transcript variant 1, mRNA [NM_032552]	GO:0071902|GO:0005886|GO:0071901|GO:0050680|GO:0048147|GO:0010719|GO:0035414|GO:0042803|GO:0005622|GO:0071889|GO:0046580|GO:0005737|GO:0043407|GO:0045944|GO:0071356|GO:0043507|GO:0090090|GO:0051721|GO:0034261|GO:0043124|GO:0051056|GO:0035591|GO:0043065|GO:0019901|GO:0031235|GO:0042059|GO:0031435|GO:0009967|GO:0032088|GO:0007257|GO:0005123|GO:0000122|GO:0005099|GO:0032320|GO:0071364|GO:0070059|GO:…	NM_032552	Hs.522378	153090	197.322	127.547	7.4265	6.92933	270.741	207.996	113.227	155.361	132.834	94.4452	7.5558	7.61332	7.11037	7.19753	7.14478	6.44567
A_23_P212458	0.0340682	0.169352	1.64843	up	NM_013336	chr3:127789960-127790019	SEC61A1	Homo sapiens Sec61 alpha 1 subunit (S. cerevisiae) (SEC61A1), mRNA [NM_013336]	GO:0015450|GO:0016020|GO:0005783|GO:0005789|GO:0043022|GO:0030176|GO:0034341|GO:0019718|GO:0016021|GO:0015031|GO:0045047	NM_013336	Hs.518236	29927	843.905	455.653	9.42134	8.70024	1191.64	865.655	474.424	422.887	357.688	586.385	9.62142	9.58505	9.05754	8.59506	8.5338	8.97188
A_33_P3418942	0.134956	0.339463	1.17333	up	NM_007006	chr16:56481803-56481744	NUDT21	Homo sapiens nudix (nucleoside diphosphate linked moiety X)-type motif 21 (NUDT21), mRNA [NM_007006]	GO:0005515|GO:0006397|GO:0008380|GO:0010467|GO:0006369|GO:0006378|GO:0005813|GO:0051262|GO:0042826|GO:0006366|GO:0003723|GO:0031124|GO:0005634|GO:0003729|GO:0042803|GO:0042382|GO:0016787|GO:0000398|GO:0017091|GO:0005654|GO:0005849	NM_007006	Hs.528834	11051	2024.15	1633.16	10.7956	10.565	2364.57	2049.08	1658.8	1557.6	1368.08	1973.81	10.6703	10.8556	10.8608	10.4543	10.4631	10.7775
A_33_P3411637	0.504911	0.691963	1.11137	up	XM_002344257	chr9:42366495-42366436		PREDICTED: Homo sapiens hypothetical protein LOC100289528 (LOC100289528), mRNA [XM_002344257]		XM_002344257	Hs.535065		45.9769	42.7651	5.60562	5.45328	54.4891	44.8135	38.628	55.7641	32.2197	40.3116	5.45508	5.62815	5.73361	5.83504	5.23153	5.29327
A_23_P26511	0.0426307	0.187237	1.19998	up	NM_024307	chr16:30123666-30123523	GDPD3	Homo sapiens glycerophosphodiester phosphodiesterase domain containing 3 (GDPD3), mRNA [NM_024307]	GO:0006629|GO:0016787|GO:0016020|GO:0016021|GO:0008889|GO:0006071|GO:0046872	NM_024307	Hs.289015	79153	502.509	389.464	8.74844	8.48544	619.013	497.73	390.785	385.019	319.085	464.288	8.67233	8.77482	8.79818	8.44994	8.36653	8.63984
A_33_P3324765	0.160416	0.370807	1.1869	up	NM_001893	chr17:80206811-80206752	CSNK1D	Homo sapiens casein kinase 1, delta (CSNK1D), transcript variant 1, mRNA [NM_001893]	GO:0005515|GO:0048471|GO:0005886|GO:0090263|GO:0032436|GO:0050321|GO:0005634|GO:0005829|GO:0005737|GO:0000166|GO:0000086|GO:0005876|GO:0016055|GO:0005813|GO:0005794|GO:0005819|GO:0051225|GO:0005524|GO:0032922|GO:0007165|GO:0004672|GO:0006281|GO:0004674|GO:0001934|GO:0042752|GO:0006468|GO:0000278	NM_001893	Hs.631725	1453	2309.38	1848.71	10.9997	10.7525	2655.83	2264.35	2007.97	1699.97	1569.41	2276.74	10.8405	11.0105	11.1481	10.6007	10.6839	10.973
A_24_P413470	0.058368	0.219099	1.73187	up	NM_005427	chr1:3649541-3649600	TP73	Homo sapiens tumor protein p73 (TP73), transcript variant 1, mRNA [NM_005427]	GO:0005515|GO:0003700|GO:0044212|GO:0010165|GO:0005634|GO:0001836|GO:0009791|GO:0046872|GO:0005829|GO:0002039|GO:0000187|GO:0043524|GO:0034644|GO:0003690|GO:0006954|GO:0048666|GO:0045944|GO:0007050|GO:0006298|GO:0043508|GO:0006978|GO:0010332|GO:0000785|GO:0005667|GO:0006355|GO:0051262|GO:0043065|GO:0019901|GO:0008630|GO:0001822|GO:0010243|GO:0000122|GO:0048546|GO:0006974|GO:0043565|GO:0003684|GO:…	NM_005427	Hs.192132	7161	52.5859	28.6952	5.70432	4.91199	65.5837	63.0106	29.1633	21.3064	23.3356	41.4436	5.7054	6.06396	5.3436	4.5977	4.80628	5.33199
A_23_P258418	0.331821	0.548302	1.18282	up	NM_024309	chr4:2746193-2746134	TNIP2	Homo sapiens TNFAIP3 interacting protein 2 (TNIP2), transcript variant 1, mRNA [NM_024309]	GO:0005515|GO:0005737|GO:0007249|GO:0005829	NM_024309	Hs.726088	79155	547.582	418.184	8.81946	8.57723	726.273	594.733	321.741	346.516	365.502	542.533	8.88549	9.03684	8.53605	8.30379	8.56372	8.86419
A_23_P103503	0.139011	0.344776	1.27887	up	NM_002393	chr1:204518623-204518682	MDM4	Homo sapiens Mdm4 p53 binding protein homolog (mouse) (MDM4), transcript variant 1, mRNA [NM_002393]	GO:0005515|GO:0071157|GO:0008284|GO:0043066|GO:0008285|GO:0008283|GO:0042177|GO:0050821|GO:0071456|GO:0006915|GO:0005634|GO:0000122|GO:0046872|GO:0045023|GO:0005622|GO:0006461|GO:0008270|GO:0019899	NM_002393	Hs.497492	4194	428.796	306.411	8.50562	8.15076	584.329	409.261	292.798	361.638	306.308	251.286	8.59306	8.51713	8.40668	8.36002	8.30979	7.78246
A_33_P3266928	0.59347	0.75721	1.12097	up	NM_001080434	chr19:48988597-48988538	LMTK3	Homo sapiens lemur tyrosine kinase 3 (LMTK3), mRNA [NM_001080434]	GO:0008150|GO:0003674|GO:0016020|GO:0000166|GO:0004674|GO:0010923|GO:0016021|GO:0005575|GO:0004713|GO:0005524	NM_001080434	Hs.207426	114783	423.143	312.452	8.35207	8.18732	738.268	314.504	216.658	332.381	274.41	330.565	8.9095	8.15846	7.98825	8.24362	8.15804	8.16031
A_23_P214244	0.00306861	0.0563171	1.88343	up	NM_021572	chr6:46128843-46128784	ENPP5	Homo sapiens ectonucleotide pyrophosphatase/phosphodiesterase 5 (putative) (ENPP5), mRNA [NM_021572]	GO:0007154|GO:0016787|GO:0005886|GO:0005624|GO:0005576|GO:0016021	NM_021572	Hs.35198	59084	105.533	52.4616	6.67757	5.76421	116.96	105.664	93.9746	52.4435	52.4383	52.5032	6.44722	6.71516	6.87033	5.76309	5.88873	5.6408
A_23_P10385	0.0631915	0.22762	1.16542	up	NM_016448	chr1:212277852-212277911	DTL	Homo sapiens denticleless homolog (Drosophila) (DTL), mRNA [NM_016448]	GO:0000209|GO:0005515|GO:0006511|GO:0031965|GO:0004842|GO:0005813|GO:0006513|GO:0031572|GO:0005634|GO:0019985|GO:0006974|GO:0006260|GO:0005737|GO:0016020|GO:0051726|GO:0031465|GO:0031464|GO:0005856|GO:0009411	NM_016448	Hs.656473	51514	4980.14	4015.22	12.1432	11.9224	6162.16	5233.75	3544.5	4161.29	3718.07	4166.32	12.1372	12.2913	12.0012	11.923	11.9595	11.8846
A_24_P98555	0.0561834	0.214831	1.3377	up	NM_207009	chr10:120877058-120877117	FAM45A	Homo sapiens family with sequence similarity 45, member A (FAM45A), mRNA [NM_207009]		NM_207009	Hs.730780	404636	232.93	154.722	7.64239	7.22263	332.211	229.41	137.171	163.762	150.734	149.669	7.82419	7.72868	7.3743	7.27775	7.32174	7.06841
A_33_P3356080	0.37133	0.58219	1.02901	up	NR_037808	chr2:240721748-240721807	LOC150935	Homo sapiens uncharacterized LOC150935 (LOC150935), non-coding RNA [NR_037808]		NR_037808	Hs.555582	150935	5.44836	5	2.40863	2.36738	6.34508	5	5	5	5	5	2.48028	2.35049	2.39512	2.36687	2.39403	2.34123
A_23_P25019	0.0738879	0.24579	1.22976	up	NM_000946	chr12:57133111-57132284	PRIM1	Homo sapiens primase, DNA, polypeptide 1 (49kDa) (PRIM1), mRNA [NM_000946]	GO:0005658|GO:0003896|GO:0016779|GO:0000216|GO:0046872|GO:0000084|GO:0006260|GO:0000082|GO:0006271|GO:0000723|GO:0006270|GO:0000722|GO:0006269|GO:0005654|GO:0000278|GO:0032201|GO:0016740	NM_000946	Hs.534339	5557	4508.14	3483.53	12.0064	11.708	5269.91	4508.49	3746.03	3813.74	3423.65	3213.22	11.8846	12.0525	12.0822	11.797	11.8334	11.4937
A_33_P3361584	0.796987	0.888923	1.06523	up	AK126579	chr19:4449885-4449944	LOC100130930	Homo sapiens cDNA FLJ44616 fis, clone BRACE2012936. [AK126579]			Hs.661664	100130930	168.754	134.418	7.11059	7.01943	280.277	155.125	70.8588	121.507	121.059	160.689	7.59975	7.2237	6.50833	6.86946	7.01948	7.16934
A_23_P213255	0.710048	0.832976	1.04498	up	NM_020159	chr4:95211718-95211777	SMARCAD1	Homo sapiens SWI/SNF-related, matrix-associated actin-dependent regulator of chromatin, subfamily a, containing DEAD/H box 1 (SMARCAD1), transcript variant 3, mRNA [NM_020159]	GO:0005515|GO:0004386|GO:0005730|GO:0005634|GO:0003676|GO:0003677|GO:0005524|GO:0016363|GO:0000166|GO:0016787|GO:0051260|GO:0045893|GO:0000018|GO:0009117|GO:0016568	NM_020159	Hs.410406	56916	4748.65	4329.51	12.1018	12.0384	5437.68	4548.8	4259.47	4774.35	4260.17	3954.01	11.9389	12.0644	12.3022	12.1377	12.174	11.8034
A_23_P117851	0.462102	0.658663	1.18799	up	NM_001030005	chr15:75123496-75123555	CPLX3	Homo sapiens complexin 3 (CPLX3), mRNA [NM_001030005]	GO:0019905|GO:0030054|GO:0005886|GO:0005326|GO:0046928|GO:0045202|GO:0030073|GO:0016079|GO:0005829	NM_001030005	Hs.187694	594855	185.671	148.946	7.41849	7.16997	185.945	149.195	221.874	145.212	141.365	160.261	7.05784	7.17569	8.02195	7.10977	7.23714	7.163
A_23_P121141	0.0377938	0.176872	1.23751	up	NM_014065	chr3:130742901-130737554	ASTE1	Homo sapiens asteroid homolog 1 (Drosophila) (ASTE1), mRNA [NM_014065]	GO:0004518|GO:0006281	NM_014065	Hs.100878	28990	477.098	355.54	8.6778	8.37037	580.614	478.284	372.397	386.982	339.602	340.038	8.58085	8.71445	8.7381	8.46091	8.45555	8.19464
A_23_P77669	0.0021346	0.0497166	1.35496	up	NM_017530	chr16:71893808-71893749	ZNF821	Homo sapiens zinc finger protein 821 (ZNF821), transcript variant 4, mRNA [NM_017530]	GO:0005622|GO:0006355|GO:0008270|GO:0005634|GO:0003677|GO:0046872	NM_017530	Hs.643531	55565	158.096	107.781	7.16149	6.72325	216.443	149.727	108.12	111.117	97.3806	114.845	7.25483	7.18234	7.0473	6.74681	6.7206	6.70233
A_23_P33613	0.384243	0.593429	1.11759	up	NM_024096	chr16:30435368-30435309	DCTPP1	Homo sapiens dCTP pyrophosphatase 1 (DCTPP1), mRNA [NM_024096]	GO:0005737|GO:0032556|GO:0000287|GO:0016787|GO:0000166|GO:0051289|GO:0047429|GO:0009143|GO:0047840|GO:0005829	NM_024096	Hs.632191	79077	3897.53	3248.41	11.7512	11.5908	5121.54	3935.27	2635.79	2996.47	2648.04	4100.71	11.8393	11.8561	11.558	11.4474	11.4687	11.8561
A_23_P121527	0.619854	0.77603	1.07273	up	NM_015990	chr4:39123524-39123583	KLHL5	Homo sapiens kelch-like 5 (Drosophila) (KLHL5), transcript variant 1, mRNA [NM_015990]	GO:0008150|GO:0003674|GO:0005737|GO:0003779|GO:0005856	NM_015990	Hs.272251	51088	277.962	247.401	7.96934	7.86805	300.579	258.735	274.573	260.574	232.344	249.285	7.69298	7.90199	8.31305	7.91648	7.91812	7.76953
A_33_P3335984	0.00156387	0.0439539	1.48873	up	BC132927	chr4:16229120-16229179	FLJ39653	Homo sapiens hypothetical FLJ39653, mRNA (cDNA clone IMAGE:40146949). [BC132927]	GO:0016020|GO:0016021			202020	149.84	93.9625	7.11241	6.53833	186.041	154.078	109.399	102.729	80.4124	98.7461	7.05905	7.21782	7.06035	6.64162	6.46366	6.5097
A_33_P3212630	0.700763	0.826919	1.01653	up	NM_001164447	chr8:7629451-7629510	FAM90A10	Homo sapiens family with sequence similarity 90, member A10 (FAM90A10), mRNA [NM_001164447]	GO:0008270|GO:0003676	NM_001164447	Hs.694406	441328	103.443	98.7718	6.63431	6.61065	128.403	101.697	80.2286	105.848	90.5303	99.9375	6.57008	6.66796	6.66487	6.68698	6.6212	6.52377
A_24_P416346	0.161279	0.371617	1.41348	up	NM_001079675	chr17:41606025-41605966	ETV4	Homo sapiens ets variant 4 (ETV4), transcript variant 2, mRNA [NM_001079675]	GO:0048863|GO:0043565|GO:0005622|GO:0008045|GO:0006355|GO:0003700|GO:0060762|GO:0005730|GO:0005634|GO:0045893|GO:0033600	NM_001079675	Hs.434059	2118	77.8548	49.4882	6.16469	5.66545	105.176	92.3071	36.081	53.0808	37.1315	58.2524	6.30544	6.54042	5.64822	5.77577	5.43451	5.78606
A_23_P36700	0.338502	0.554444	1.21593	up	NM_018009	chr12:6566840-6566899	TAPBPL	Homo sapiens TAP binding protein-like (TAPBPL), mRNA [NM_018009]	GO:0005792|GO:0005886|GO:0005783|GO:0019885|GO:0005789|GO:0016021	NM_018009	Hs.504597	55080	862.208	676.777	9.54162	9.25956	962.102	749.598	874.923	603.972	539.866	886.492	9.31011	9.36427	9.95048	9.09439	9.10601	9.57828
A_23_P100499	0.133138	0.336411	1.34469	up	NM_024589	chr16:4850504-4849729	ROGDI	Homo sapiens rogdi homolog (Drosophila) (ROGDI), mRNA [NM_024589]	GO:0030097|GO:0005622|GO:0008284	NM_024589	Hs.459795	79641	65.6575	48.0142	6.02154	5.59426	85.9387	69.1307	41.903	46.8259	32.3506	64.8662	6.05383	6.18092	5.82987	5.60695	5.23706	5.93877
A_24_P159648	0.877207	0.935152	1.02033	up	NM_006340	chr17:79078484-79079905	BAIAP2	Homo sapiens BAI1-associated protein 2 (BAIAP2), transcript variant 3, mRNA [NM_006340]	GO:0005515|GO:0008286|GO:0017124|GO:0030054|GO:0005886|GO:0005730|GO:0005634|GO:0030175|GO:0007409|GO:0015629|GO:0008022|GO:0001726|GO:0005829|GO:0007165|GO:0009617|GO:0005737|GO:0032956|GO:0046847|GO:0070064|GO:0008093	NM_006340	Hs.128316	10458	66.3971	65.8815	6.09314	6.0641	69.3871	68.4849	61.3192	61.5599	66.6809	69.4038	5.78049	6.16807	6.33085	5.96694	6.19212	6.03323
A_23_P204550	0.00800417	0.0845264	1.23413	up	NM_017988	chr12:100733740-100733799	SCYL2	Homo sapiens SCY1-like 2 (S. cerevisiae) (SCYL2), mRNA [NM_017988]	GO:0005515|GO:0048471|GO:2000370|GO:0005794|GO:0008333|GO:0030136|GO:0005102|GO:0031410|GO:0005524|GO:0005737|GO:0004672|GO:0016020|GO:0090090|GO:0002092|GO:0010008|GO:0005768|GO:0016772	NM_017988	Hs.506481	55681	6598.94	5162.37	12.5976	12.2941	7886.04	6347.68	5563.1	5399.19	4828.71	5259.2	12.5335	12.5701	12.6892	12.311	12.3538	12.2176
A_23_P167159	0.35863	0.571986	1.05985	up	NM_007281	chr4:174309518-174309459	SCRG1	Homo sapiens stimulator of chondrogenesis 1 (SCRG1), mRNA [NM_007281]	GO:0005576|GO:0005615|GO:0007399	NM_007281	Hs.7122	11341	5.73718	5	2.45124	2.36738	7.21154	5	5	5	5	5	2.6081	2.35049	2.39512	2.36687	2.39403	2.34123
A_33_P3348747	0.0954141	0.281573	1.19881	up	NM_001944	chr18:29058356-29058415	DSG3	Homo sapiens desmoglein 3 (DSG3), mRNA [NM_001944]	GO:0030057|GO:0030054|GO:0005886|GO:0005509|GO:0006915|GO:0016021|GO:0007155|GO:0007156|GO:0006921|GO:0005829	NM_001944	Hs.1925	1830	1160.79	873.164	9.92353	9.66192	1586.51	1161.89	733.957	858.448	794.123	966.921	10.0533	10.0249	9.69238	9.59855	9.68072	9.70651
A_23_P210131	0.139141	0.344894	1.1002	up	XM_003118857	chr2:96657375-96657316		Ankyrin repeat domain-containing protein 36C [Source:UniProtKB/Swiss-Prot;Acc:Q5JPF3] [ENST00000528268]		XM_003118857	Hs.646318		170.645	145.009	7.27019	7.13242	218.491	176.319	117.124	148.39	137.104	149.533	7.2686	7.38519	7.15678	7.14127	7.18852	7.06748
A_23_P104109	0.278039	0.496463	1.06318	up	NM_012424	chr1:213446224-213446283	RPS6KC1	Homo sapiens ribosomal protein S6 kinase, 52kDa, polypeptide 1 (RPS6KC1), transcript variant 1, mRNA [NM_012424]	GO:0005515|GO:0007165|GO:0005737|GO:0016020|GO:0000166|GO:0004674|GO:0035091|GO:0005524|GO:0005769	NM_012424	Hs.591416	26750	1176.39	1015.48	9.96881	9.88043	1527.61	1151.87	849.679	1098.86	946.462	1001.13	9.99339	10.0105	9.90252	9.95589	9.92789	9.75752
A_23_P12113	0.76685	0.869933	1.07347	up	NM_014053	chr1:213068636-213068695	FLVCR1	Homo sapiens feline leukemia virus subgroup C cellular receptor 1 (FLVCR1), mRNA [NM_014053]	GO:0005515|GO:0046620|GO:0005215|GO:0008219|GO:0015886|GO:0005886|GO:0015232|GO:0007275|GO:0097037|GO:0048536|GO:0055085|GO:0001701|GO:0006879|GO:0035264|GO:0005887|GO:0060323|GO:0030218|GO:0006810|GO:0004872|GO:0035108|GO:0042733	NM_014053	Hs.7055	28982	755.546	621.968	9.23303	9.13074	1069.69	833.369	363.581	546.414	474.386	845.102	9.4597	9.52902	8.71036	8.95524	8.93137	9.50562
A_23_P55190	0.841095	0.915002	1.00625	up	NM_004247	chr17:42928387-42928328	EFTUD2	Homo sapiens elongation factor Tu GTP binding domain containing 2 (EFTUD2), transcript variant 1, mRNA [NM_004247]	GO:0005515|GO:0006397|GO:0008380|GO:0010467|GO:0015030|GO:0003924|GO:0005730|GO:0005634|GO:0071013|GO:0005525|GO:0006184|GO:0005737|GO:0016607|GO:0000166|GO:0000398|GO:0005654|GO:0005681	NM_004247	Hs.151787	9343	14815	15306.8	13.8892	13.8802	17683.4	14288.5	12473.1	15887.3	13687.4	16345.8	13.8285	13.8742	13.9648	13.8866	13.8559	13.8982
A_23_P117782	0.00515286	0.0697667	2.79912	up	NM_018357	chr15:71123971-71123912	LARP6	Homo sapiens La ribonucleoprotein domain family, member 6 (LARP6), transcript variant 1, mRNA [NM_018357]	GO:0006396|GO:0005737|GO:0005794|GO:0000166|GO:0030529|GO:0003723|GO:0005730|GO:0005634|GO:0003676|GO:0043231	NM_018357	Hs.416755	55323	13.5088	5	3.85235	2.36738	13.6295	17.653	9.24399	5	5	5	3.46481	4.36446	3.72777	2.36687	2.39403	2.34123
A_24_P134850	0.396407	0.60391	1.02111	up	NM_020715	chr14:68055609-68055668	PLEKHH1	Homo sapiens pleckstrin homology domain containing, family H (with MyTH4 domain) member 1 (PLEKHH1), mRNA [NM_020715]	GO:0005488|GO:0005856	NM_020715	Hs.594236	57475	5.37183	5	2.39751	2.36738	6.1155	5	5	5	5	5	2.44693	2.35049	2.39512	2.36687	2.39403	2.34123
A_23_P50907	0.534959	0.714622	1.12471	up	NM_002210	chr2:187545295-187545354	ITGAV	Homo sapiens integrin, alpha V (vitronectin receptor, alpha polypeptide, antigen CD51) (ITGAV), transcript variant 1, mRNA [NM_002210]	GO:0005515|GO:0008284|GO:0005886|GO:0035635|GO:0097024|GO:0031994|GO:0050900|GO:0046718|GO:0050764|GO:0007411|GO:0044419|GO:0052066|GO:0004872|GO:0070371|GO:0007155|GO:0033690|GO:0008305|GO:0050431|GO:0043066|GO:0001568|GO:0030335|GO:0009986|GO:0010745|GO:0045715|GO:0001846|GO:2000425|GO:0001525|GO:0050748|GO:0010888|GO:0045785|GO:0007160|GO:0016020|GO:0007596|GO:0007229|GO:0005887|GO:0032369|GO:…	NM_002210	Hs.436873	3685	4355.98	3731.71	11.9776	11.8081	4631.16	3897.07	4539.72	4219.74	3629.61	3345.79	11.6929	11.8382	12.4018	11.9444	11.9227	11.557
A_23_P99632	0.421714	0.624812	1.09855	up	NM_017999	chr14:24629168-24629505	RNF31	Homo sapiens ring finger protein 31 (RNF31), mRNA [NM_017999]	GO:0000209|GO:0005515|GO:0050852|GO:0035631|GO:0043130|GO:0004842|GO:0016874|GO:0023035|GO:0071797|GO:0097039|GO:0046872|GO:0005829|GO:0005622|GO:0005737|GO:0051092|GO:0009898|GO:0008270|GO:0043123	NM_017999	Hs.375217	55072	902.658	769.338	9.61015	9.47455	1012.67	859.523	835.781	754.361	682.086	871.568	9.37859	9.57155	9.8803	9.4167	9.45434	9.55261
A_33_P3282000	0.869591	0.930763	1.04045	up		chr2:160473700-160473759							21.197	18.1414	4.38479	4.32758	35.0175	18.0535	10.5199	13.9557	14.9952	25.4733	4.84351	4.39749	3.91337	4.05746	4.24019	4.6851
A_23_P106481	0.0144789	0.110808	1.28589	up	NM_016454	chr15:34520664-34520723	TMEM85	Homo sapiens transmembrane protein 85 (TMEM85), mRNA [NM_016454]	GO:0016020|GO:0006915|GO:0016021	NM_016454	Hs.250905	51234	16519.8	13573.7	14.0659	13.7031	18428.5	16245.2	14885.6	14032.7	12482.5	14205.7	13.9181	14.0597	14.22	13.7076	13.7181	13.6838
A_23_P210807	0.430485	0.632007	1.23328	up	NM_138283	chr20:23424680-23425465	CSTL1	Homo sapiens cystatin-like 1 (CSTL1), mRNA [NM_138283]	GO:0004869|GO:0005576|GO:0030414	NM_138283	Hs.352134	128817	51.241	42.7798	5.75464	5.45215	59.2262	45.646	48.8508	51.3396	48.8141	28.1857	5.57261	5.65122	6.0401	5.73479	5.79575	4.8259
A_23_P209694	0.0088101	0.0888339	1.1691	up	NM_022894	chr2:61025238-61025297	PAPOLG	Homo sapiens poly(A) polymerase gamma (PAPOLG), mRNA [NM_022894]	GO:0006397|GO:0004652|GO:0000166|GO:0003723|GO:0016779|GO:0043631|GO:0005634|GO:0005524|GO:0046872|GO:0016740|GO:0006351	NM_022894	Hs.387471	64895	2751.68	2177.08	11.2426	11.0172	3483.06	2692.4	2079.58	2270.45	2048.4	2212.39	11.2638	11.2604	11.2036	11.0298	11.0846	10.9373
A_23_P110062	0.503813	0.691136	1.03566	up	NM_003907	chr3:183861961-183862392	EIF2B5	Homo sapiens eukaryotic translation initiation factor 2B, subunit 5 epsilon, 82kDa (EIF2B5), mRNA [NM_003907]	GO:0005515|GO:0010467|GO:0051716|GO:0009408|GO:0048708|GO:0003743|GO:0043434|GO:0005634|GO:0006412|GO:0006413|GO:0005829|GO:0005085|GO:0005737|GO:0001541|GO:0045948|GO:0005851|GO:0016070|GO:0042552|GO:0006950|GO:0006417|GO:0009749|GO:0032057|GO:0014002|GO:0014003|GO:0031369|GO:0044267|GO:0016740	NM_003907	Hs.283551	8893	1609.3	1430.82	10.4283	10.3777	2070.52	1631.11	1126.28	1465.69	1255.85	1570.91	10.4659	10.5144	10.3046	10.3653	10.3386	10.4294
A_23_P97283	0.592387	0.756537	1.07412	up	NM_024897	chr1:156213417-156213358	PAQR6	Homo sapiens progestin and adipoQ receptor family member VI (PAQR6), transcript variant 1, mRNA [NM_024897]	GO:0016020|GO:0004872|GO:0016021	NM_024897	Hs.235873	79957	2954.87	2593.48	11.38	11.2769	3273.36	2808.4	2782.84	2817.11	2529.04	2434.3	11.1533	11.3382	11.6486	11.3612	11.3978	11.0716
A_23_P112596	0.852718	0.921485	1.00866	up	NM_001123	chr10:76429970-76468080	ADK	Homo sapiens adenosine kinase (ADK), transcript variant 1, mRNA [NM_001123]	GO:0046085|GO:0055086|GO:0005634|GO:0005524|GO:0046872|GO:0009156|GO:0005829|GO:0006166|GO:0006167|GO:0000166|GO:0004001|GO:0006144|GO:0016301|GO:0042102|GO:0043101|GO:0016773|GO:0006175|GO:0016740	NM_001123	Hs.656586	132	4212.12	3897.39	11.8837	11.8712	5546.85	4022.21	3067.3	3860.77	3481.55	4349.84	11.9689	11.8879	11.7942	11.8132	11.8593	11.9411
A_24_P481783	0.578722	0.747211	1.10738	up	NM_001163692	chr15:65385408-65385349	UBAP1L	Homo sapiens ubiquitin associated protein 1-like (UBAP1L), mRNA [NM_001163692]		NM_001163692	Hs.659256	390595	1085.25	927.929	9.87085	9.7237	1322.02	975.298	958.438	1084.36	965.506	733.924	9.77399	9.76133	10.0772	9.93468	9.95433	9.2821
A_24_P343233	0.041281	0.184537	1.39903	up	NM_002124	chr6:32548583-32548524	HLA-DRB1	Homo sapiens major histocompatibility complex, class II, DR beta 1 (HLA-DRB1), transcript variant 1, mRNA [NM_002124]	GO:0050852|GO:0005794|GO:0005886|GO:0005783|GO:0002504|GO:0019221|GO:0031295|GO:0042613|GO:0005765|GO:0006955|GO:0016020|GO:0005887|GO:0031902|GO:0005789|GO:0016021|GO:0032395|GO:0060333|GO:0005768	NM_002124	Hs.696211	3123	12946	9234.19	13.6312	13.1467	16438.8	14053.2	8346.15	9743.25	8613.14	9346.17	13.7205	13.8429	13.3301	13.1895	13.2085	13.0423
A_23_P107744	0.278702	0.497099	1.13887	up	NM_030760	chr19:10623943-10623884	S1PR5	Homo sapiens sphingosine-1-phosphate receptor 5 (S1PR5), transcript variant 1, mRNA [NM_030760]	GO:0005886|GO:0004930|GO:0004872|GO:0016021|GO:0004871	NM_030760	Hs.501561	53637	5.84874	5.0466	2.60783	2.42023	7.36529	5	5.18094	5	5	5.13979	2.62366	2.35049	2.84933	2.36687	2.39403	2.49979
A_24_P14634	0.832009	0.910077	1.04571	up	NM_133455	chr22:29655165-29655224	EMID1	Homo sapiens EMI domain containing 1 (EMID1), mRNA [NM_133455]	GO:0005581|GO:0005794|GO:0005783|GO:0005576	NM_133455	Hs.289106	129080	20.479	19.6563	4.51193	4.44745	19.9007	22.46	19.0763	21.5177	13.8527	23.5986	4.03674	4.71037	4.78869	4.6084	4.13655	4.5974
A_23_P122304	0.000366233	0.0246322	1.31248	up	NM_001527	chr6:114262873-114262195	HDAC2	Homo sapiens histone deacetylase 2 (HDAC2), transcript variant 1, mRNA [NM_001527]	GO:0006344|GO:0005515|GO:0008284|GO:0046970|GO:0005634|GO:0010870|GO:0043433|GO:0005737|GO:0016581|GO:0016580|GO:0061029|GO:0045944|GO:0045347|GO:0042475|GO:0006338|GO:0004407|GO:0046969|GO:0032041|GO:0048011|GO:0043066|GO:0016575|GO:0060789|GO:0000122|GO:0045786|GO:0045862|GO:0016358|GO:0033558|GO:0009913|GO:0043565|GO:0035098|GO:0016787|GO:0032967|GO:0007596|GO:0003682|GO:0010977|GO:0005654|GO:…	NM_001527	Hs.3352	3066	12831.9	10003.2	13.657	13.2647	15754.7	12359.7	10381.3	10273.4	9283.24	10452.8	13.647	13.6306	13.6933	13.2652	13.3158	13.213
A_23_P11685	0.0615268	0.224662	1.60828	up	NM_024420	chr1:186957652-186957711	PLA2G4A	Homo sapiens phospholipase A2, group IVA (cytosolic, calcium-dependent) (PLA2G4A), mRNA [NM_024420]	GO:0046456|GO:0019369|GO:0042542|GO:0048471|GO:0008284|GO:0009408|GO:0005783|GO:0031340|GO:0001554|GO:0033280|GO:0005634|GO:0006690|GO:0005829|GO:0005544|GO:0046697|GO:0031622|GO:0005737|GO:0004622|GO:0047498|GO:0004623|GO:0032496|GO:0043129|GO:0009725|GO:0071236|GO:0050482|GO:0043065|GO:0030501|GO:0005794|GO:0006663|GO:0031394|GO:0005509|GO:0007568|GO:0030168|GO:0005624|GO:0010243|GO:0051384|GO:…	NM_024420	Hs.497200	5321	466.021	245.346	8.5361	7.85058	651.879	522.43	223.752	233.247	207.839	294.95	8.73626	8.84119	8.03083	7.77313	7.77276	8.00585
A_33_P3358943	0.136803	0.341777	1.38043	up	NM_000839	chr3:51752561-51752620	GRM2	Homo sapiens glutamate receptor, metabotropic 2 (GRM2), transcript variant 1, mRNA [NM_000839]	GO:0030424|GO:0008344|GO:0005886|GO:0004930|GO:0001641|GO:0035249|GO:0048148|GO:0007268|GO:0007194|GO:0014047|GO:0007269|GO:0005622|GO:0042734|GO:0007186|GO:0005887|GO:0008066|GO:0004872|GO:0004871	NM_000839	Hs.121510	2912	34.6729	23.6355	5.15451	4.6894	48.0312	36.5597	19.4278	30.0962	19.6609	21.1493	5.28158	5.37417	4.8078	5.03843	4.58152	4.44826
A_33_P3315504	0.860475	0.925421	1.01081	up	NM_153332	chr8:8890645-8890704	ERI1	Homo sapiens exoribonuclease 1 (ERI1), mRNA [NM_153332]	GO:0008408|GO:0005730|GO:0005634|GO:0019843|GO:0031047|GO:0046872|GO:0031125|GO:0005622|GO:0005737|GO:0016787|GO:0071044|GO:0043022|GO:0071204|GO:0071207	NM_153332	Hs.20000	90459	1088.8	990.78	9.86114	9.84562	1365.64	1088.26	812.515	1068.63	947.406	956.309	9.82253	9.92371	9.83717	9.91538	9.92874	9.69275
A_23_P322845	0.840431	0.914666	1.06548	up	NM_001102559	chr8:38120995-38120936	PPAPDC1B	Homo sapiens phosphatidic acid phosphatase type 2 domain containing 1B (PPAPDC1B), transcript variant 1, mRNA [NM_001102559]	GO:0005737|GO:0016787|GO:0005886|GO:0046839|GO:0016021|GO:0008195	NM_001102559	Hs.567619	84513	5105.73	4626.27	12.1949	12.1034	5128.73	4022.83	6165.63	5675.1	4838.03	3365.67	11.8417	11.8882	12.8548	12.3888	12.3559	11.5655
A_33_P3299309	0.787173	0.882528	1.05693	up	NM_001136136	chr19:55898336-55898395	RPL28	Homo sapiens ribosomal protein L28 (RPL28), transcript variant 4, mRNA [NM_001136136]	GO:0005515|GO:0010467|GO:0003735|GO:0016070|GO:0016071|GO:0019083|GO:0003723|GO:0019058|GO:0006415|GO:0006412|GO:0005829|GO:0006414|GO:0005622|GO:0031018|GO:0005840|GO:0016032|GO:0022625|GO:0044267	NM_001136136	Hs.652114	6158	52.2411	49.4612	5.70362	5.62375	69.5521	56.8759	30.2954	46.7429	32.4106	69.2301	5.78165	5.9289	5.40032	5.60521	5.23931	6.02672
A_24_P103264	0.0227062	0.136987	1.69248	up	NM_003360	chr4:115597201-115597260	UGT8	Homo sapiens UDP glycosyltransferase 8 (UGT8), transcript variant 2, mRNA [NM_003360]	GO:0003851|GO:0016758|GO:0016020|GO:0008489|GO:0008152|GO:0007422|GO:0016021|GO:0007417	NM_003360	Hs.144197	7368	1314.82	736.585	10.1295	9.37038	1677.84	1356.37	910.259	636.728	563.63	1009.4	10.1461	10.2422	10.0003	9.16837	9.17513	9.76764
A_23_P213863	0.000394557	0.0252991	1.36639	up	NM_001190946	chr5:176949061-176949002	FAM193B	Homo sapiens family with sequence similarity 193, member B (FAM193B), transcript variant 3, mRNA [NM_001190946]		NM_001190946	Hs.484289	54540	1333.51	904.157	10.164	9.71364	1653.36	1332.78	1014.38	961.634	818.953	931.884	10.1214	10.217	10.1536	9.76064	9.72253	9.65777
A_23_P121196	0.0336445	0.16803	1.11986	up	NM_024334	chr3:14184283-14184342	TMEM43	Homo sapiens transmembrane protein 43 (TMEM43), mRNA [NM_024334]	GO:0005794|GO:0016020|GO:0005783|GO:0005637|GO:0005634|GO:0016021	NM_024334	Hs.517817	79188	5054.93	4309.96	12.1897	12.0264	6049.79	4986.07	4128.94	4331.4	3808.47	4790	12.1102	12.2056	12.2533	11.9893	12.0051	12.0848
A_23_P115482	0.522942	0.705654	1.07355	up	NM_014176	chr1:202300965-202300906	UBE2T	Homo sapiens ubiquitin-conjugating enzyme E2T (putative) (UBE2T), mRNA [NM_014176]	GO:0035519|GO:0085020|GO:0004842|GO:0016881|GO:0016874|GO:0005524|GO:0044314|GO:0070534|GO:0006281|GO:0000166|GO:0070979|GO:0005654|GO:0070936	NM_014176	Hs.5199	29089	10252	9835.4	13.3298	13.2274	11381.3	9686.13	9688.65	9658.17	8331.25	11516.8	13.1333	13.2723	13.5838	13.1758	13.1576	13.3488
A_33_P3307113	0.601453	0.763377	1.03551	up	NM_001044264	chr9:35753050-35752991	MSMP	Homo sapiens microseminoprotein, prostate associated (MSMP), mRNA [NM_001044264]	GO:0005576	NM_001044264	Hs.571601	692094	33.0892	31.6694	5.14861	5.09827	43.2645	28.9474	27.0558	33.1919	30.8585	30.9579	5.13941	5.06469	5.24172	5.16343	5.17804	4.95333
A_23_P11201	0.548632	0.725684	1.03435	up	NM_001097579	chrX:41555937-41555996	GPR34	Homo sapiens G protein-coupled receptor 34 (GPR34), transcript variant 4, mRNA [NM_001097579]	GO:0005886|GO:0004930|GO:0005624|GO:0005625|GO:0008022|GO:0030165|GO:0032403|GO:0006886|GO:0030425|GO:0043234|GO:0005737|GO:0007186|GO:0045028|GO:0005887|GO:0004872|GO:0004871|GO:0016021	NM_001097579	Hs.495989	2857	19.6367	18.2078	4.42398	4.37525	25.2512	18.4973	15.1615	15.9981	17.9675	20.6577	4.38728	4.43315	4.45151	4.23447	4.47171	4.41957
A_23_P138881	0.527532	0.709228	2.1336	up	NM_001104	chr11:66329598-66329745	ACTN3	Homo sapiens actinin, alpha 3 (ACTN3), mRNA [NM_001104]	GO:0005515|GO:0030049|GO:0005884|GO:0005509|GO:0003779|GO:0042981|GO:0042803|GO:0005829|GO:0031143|GO:0005178|GO:0048041|GO:0008307|GO:0005925	NM_001104	Hs.654432	89	54.8535	80.9105	5.70223	4.60894	87.0782	49.8107	27.6716	5	10.9918	226.74	6.07086	5.75904	5.27679	2.36687	3.8384	7.62155
A_23_P10025	0.616726	0.773722	1.12179	up	NM_006159	chr12:44902496-44902437	NELL2	Homo sapiens NEL-like 2 (chicken) (NELL2), transcript variant 2, mRNA [NM_006159]	GO:0005515|GO:0005198|GO:0005509|GO:0005576|GO:0007155|GO:0040008	NM_006159	Hs.505326	4753	3238.84	2743.11	11.5113	11.3455	3403.92	2768.05	3544.55	3160.04	2773.64	2295.64	11.2178	11.3143	12.0017	11.5234	11.5293	10.9836
A_23_P216630	0.491899	0.682575	1.12935	up	NM_080546	chr9:108153508-108153567	SLC44A1	Homo sapiens solute carrier family 44, member 1 (SLC44A1), mRNA [NM_080546]	GO:0005739|GO:0015220|GO:0005886|GO:0015871|GO:0005741|GO:0016021|GO:0055085	NM_080546	Hs.573495	23446	3763	3197.41	11.7428	11.5673	4296.8	3523.08	3469.11	3692.93	3299.86	2599.44	11.5777	11.6796	11.9711	11.7555	11.7791	11.1673
A_23_P133923	0.00434333	0.0646403	1.32588	up	NM_033177	chr6:31629940-31629881	GPANK1	Homo sapiens G patch domain and ankyrin repeats 1 (GPANK1), transcript variant 2, mRNA [NM_033177]	GO:0005622|GO:0003676	NM_033177	Hs.247478	7918	3056.81	2135.21	11.3863	10.9793	4145.09	2797.76	2227.57	2143.56	1926.22	2335.86	11.5207	11.3325	11.3055	10.9468	10.9836	11.0075
A_23_P122563	0.3857	0.594605	1.15857	up	NM_014260	chr6:33258190-33258514	PFDN6	Homo sapiens prefoldin subunit 6 (PFDN6), transcript variant 2, mRNA [NM_014260]	GO:0006457|GO:0016272|GO:0051087|GO:0051084|GO:0051082|GO:0051131|GO:0044267	NM_014260	Hs.446374	10471	778.483	596.254	9.29627	9.08392	1135.17	754.776	445.501	539.606	483.42	765.737	9.54817	9.37442	8.96621	8.93998	8.96061	9.35116
A_23_P102965	0.00198937	0.0484132	1.19359	up	NM_015367	chr22:18211363-18211422	BCL2L13	Homo sapiens BCL2-like 13 (apoptosis facilitator) (BCL2L13), nuclear gene encoding mitochondrial protein, mRNA [NM_015367]	GO:0005739|GO:0031966|GO:0016020|GO:0006919|GO:0042981|GO:0005634|GO:0016021|GO:0006917|GO:0008656	NM_015367	Hs.631672	23786	1824.8	1427.87	10.6345	10.3792	2230.67	1827.94	1415.8	1485.33	1288.89	1509.38	10.5764	10.697	10.63	10.3909	10.3792	10.3675
A_23_P122775	0.659549	0.802419	1.02838	up	NM_032730	chr6:107031286-107031227	RTN4IP1	Homo sapiens reticulon 4 interacting protein 1 (RTN4IP1), nuclear gene encoding mitochondrial protein, mRNA [NM_032730]	GO:0005739|GO:0000166|GO:0016491|GO:0008270	NM_032730	Hs.155839	84816	937.583	843.981	9.6547	9.61432	1121.71	935.93	755.106	899.185	793.358	839.401	9.53313	9.69735	9.73361	9.66791	9.67755	9.49751
A_23_P145514	0.844891	0.917034	1.03765	up	NM_014432	chr6:137321256-137321197	IL20RA	Homo sapiens interleukin 20 receptor, alpha (IL20RA), mRNA [NM_014432]	GO:0016020|GO:0004872|GO:0016021	NM_014432	Hs.445868	53832	158.171	148.855	7.21082	7.15751	180.836	135.332	158.345	172.822	151.414	122.33	7.0174	7.04482	7.57024	7.35032	7.32726	6.79494
A_23_P105747	0.380158	0.590118	1.10437	up	NM_018171	chr12:105568002-105567943	APPL2	Homo sapiens adaptor protein, phosphotyrosine interaction, PH domain and leucine zipper containing 2 (APPL2), transcript variant 1, mRNA [NM_018171]	GO:0005515|GO:0007165|GO:0007049|GO:0005737|GO:0016581|GO:0016020|GO:0008283|GO:0031901|GO:0005634|GO:0010008|GO:0005768	NM_018171	Hs.506603	55198	1191.63	1008.52	10.0097	9.8665	1445.52	1166.11	963.261	1134.81	997.2	893.548	9.91343	10.0308	10.0849	10.0025	10.003	9.59404
A_33_P3393801	0.0111106	0.0985894	1.85632	up	NM_005764	chr1:47650734-47650675	PDZK1IP1	Homo sapiens PDZK1 interacting protein 1 (PDZK1IP1), mRNA [NM_005764]	GO:0016020|GO:0016021	NM_005764	Hs.431099	10158	59.0747	31.0872	5.92471	5.03226	66.1833	65.5494	45.4915	27.9122	23.3614	41.988	5.71835	6.11451	5.94126	4.93815	4.8078	5.35084
A_23_P124003	0.0238357	0.140614	1.43632	up	NM_170683	chr12:133198203-133198262	P2RX2	Homo sapiens purinergic receptor P2X, ligand-gated ion channel, 2 (P2RX2), transcript variant 4, mRNA [NM_170683]	GO:0035590|GO:0004931|GO:0010524|GO:0005524|GO:0042802|GO:0050850|GO:0016020|GO:0001614|GO:0004872|GO:0051260|GO:0016021|GO:0006812|GO:0015276	NM_170683	Hs.258580	22953	23.3133	15.3867	4.67594	4.15357	29.4414	20.2503	20.2482	17.3904	14.0038	14.7658	4.60572	4.55982	4.8623	4.35027	4.15233	3.95812
A_23_P100455	0.0538198	0.210247	1.25431	up	NM_022764	chr16:86564700-86564641	MTHFSD	Homo sapiens methenyltetrahydrofolate synthetase domain containing (MTHFSD), transcript variant 3, mRNA [NM_022764]	GO:0000166|GO:0003723|GO:0030272|GO:0009396|GO:0005524	NM_022764	Hs.343627	64779	333.097	239.321	8.14869	7.82179	445.33	348.121	205.839	234.976	209.724	273.263	8.22306	8.30002	7.92299	7.78315	7.78625	7.89599
A_24_P42501	0.228546	0.447864	1.22862	up	NM_001037171	chrX:23740101-23740042	ACOT9	Homo sapiens acyl-CoA thioesterase 9 (ACOT9), nuclear gene encoding mitochondrial protein, transcript variant 1, mRNA [NM_001037171]	GO:0005739|GO:0004091|GO:0006637|GO:0016787|GO:0003986	NM_001037171	Hs.298885	23597	384.921	301.37	8.40026	8.10322	473.619	342.261	338.883	259.216	235.21	409.683	8.31192	8.27884	8.61002	7.90851	7.93693	8.46422
A_23_P205046	0.383408	0.592775	1.10095	up	NM_017664	chr13:111531510-111531451	ANKRD10	Homo sapiens ankyrin repeat domain 10 (ANKRD10), mRNA [NM_017664]		NM_017664	Hs.525163	55608	5659.86	4754.21	12.3178	12.1791	7541.22	5815.15	3623.2	4876.71	4359.38	5026.54	12.4626	12.4552	12.0356	12.1683	12.2079	12.161
A_23_P420417	0.0169195	0.119264	1.59959	up	NM_138463	chr17:27051715-27051656	TLCD1	Homo sapiens TLC domain containing 1 (TLCD1), transcript variant 1, mRNA [NM_138463]	GO:0016020|GO:0016021	NM_138463	Hs.499952	116238	916.258	528.768	9.61381	8.93611	1153.19	886.559	709.023	537.791	583.73	464.782	9.57187	9.6201	9.64946	8.93418	9.23219	8.64197
A_23_P104318	0.492044	0.68266	1.257	up	NM_019058	chr10:74035363-74035422	DDIT4	Homo sapiens DNA-damage-inducible transcript 4 (DDIT4), mRNA [NM_019058]	GO:0005739|GO:0005622|GO:0071889|GO:0001666|GO:0032007|GO:0005737|GO:0072593|GO:0006915|GO:0045820|GO:0043241	NM_019058	Hs.523012	54541	1718.62	1405.1	10.5592	10.2292	1849.6	1506.61	1799.66	1028.23	883.202	2303.87	10.2923	10.3996	10.9856	9.86328	9.83526	10.989
A_24_P40529	0.877562	0.935286	1.0391	up	NM_018196	chrX:154720085-154720026	TMLHE	Homo sapiens trimethyllysine hydroxylase, epsilon (TMLHE), nuclear gene encoding mitochondrial protein, transcript variant 1, mRNA [NM_018196]	GO:0050353|GO:0005739|GO:0034641|GO:0031418|GO:0051354|GO:0005506|GO:0005759|GO:0045329|GO:0016491|GO:0016702|GO:0046872	NM_018196	Hs.133321	55217	29.4821	25.0784	4.8228	4.76746	49.541	25.6999	13.2054	22.045	20.6447	32.5456	5.32909	4.88776	4.25154	4.63756	4.64614	5.01869
A_23_P206532	0.0301239	0.158024	1.2237	up	NM_001031835	chr16:47733400-47733459	PHKB	Homo sapiens phosphorylase kinase, beta (PHKB), transcript variant 2, mRNA [NM_001031835]	GO:0005516|GO:0005886|GO:0005976|GO:0004689|GO:0005975|GO:0005964|GO:0005977|GO:0004339|GO:0006091|GO:0003824|GO:0005829|GO:0006006|GO:0005980	NM_001031835	Hs.78060	5257	3734.57	2838.67	11.6993	11.4081	4840.18	3633.82	2729.7	3001.24	2741.76	2773	11.7579	11.7264	11.6136	11.4508	11.5145	11.2589
A_24_P80500	0.819828	0.902499	1.04499	up	NM_020139	chr4:103999099-103999040	BDH2	Homo sapiens 3-hydroxybutyrate dehydrogenase, type 2 (BDH2), mRNA [NM_020139]	GO:0005739|GO:0005737|GO:0051287|GO:0006635|GO:0016491|GO:0003858|GO:0042168|GO:0016628|GO:0055072|GO:0019290	NM_020139	Hs.124696	56898	67.1766	63.0551	6.06804	6.00455	81.9299	46.2513	73.3487	66.4196	59.1283	63.6176	5.988	5.66964	6.54649	6.06859	6.03865	5.90643
A_23_P115215	0.892974	0.944313	1.00943	up	NM_005997	chr1:151149155-151149096	VPS72	Homo sapiens vacuolar protein sorting 72 homolog (S. cerevisiae) (VPS72), mRNA [NM_005997]	GO:0005515|GO:0043234|GO:0006355|GO:0005634|GO:0000122|GO:0035019|GO:0003677|GO:0016568	NM_005997	Hs.2430	6944	3984.11	3623.74	11.7813	11.7678	5529.61	3614.63	2808.09	3695.66	3218.91	3956.65	11.9637	11.7175	11.6626	11.7568	11.7416	11.8049
A_23_P372096	0.430513	0.632007	1.10593	up	AK097804	chr20:31052830-31052771		chromosome 20 open reading frame 112 [Source:HGNC Symbol;Acc:16106] [ENST00000375678]			Hs.729596		2727.64	2335.74	11.2421	11.0969	3263.86	2388.57	2530.48	2212.12	1920.31	2874.78	11.1481	11.0862	11.492	10.9995	10.9794	11.3117
A_33_P3217238	0.0684698	0.236343	1.23301	up	NM_014109	chr8:124332837-124332778	ATAD2	Homo sapiens ATPase family, AAA domain containing 2 (ATAD2), mRNA [NM_014109]	GO:0006355|GO:0016787|GO:0000166|GO:0005730|GO:0005634|GO:0016887|GO:0005524	NM_014109	Hs.370834	29028	13863.6	11605.7	13.7754	13.4732	16791.2	14658.7	10140.9	12452.5	11358.1	11006.6	13.7552	13.9165	13.6544	13.5445	13.5905	13.2847
A_23_P106056	0.145078	0.352476	1.1573	up	NM_001344	chr14:23034008-23033949	DAD1	Homo sapiens defender against cell death 1 (DAD1), mRNA [NM_001344]	GO:0004576|GO:0007584|GO:0042493|GO:0001824|GO:0006915|GO:0006916|GO:0016020|GO:0004579|GO:0005789|GO:0006486|GO:0016021|GO:0008250|GO:0044267|GO:0016740|GO:0043687|GO:0018279	NM_001344	Hs.82890	1603	7217.2	6172.79	12.7574	12.5466	8154.78	7047.58	6449.24	5955.72	5335.67	7227	12.5923	12.7517	12.9282	12.4641	12.5014	12.6744
A_23_P328259	0.290337	0.508843	1.23213	up	NM_033393	chr4:153899823-153899882	FHDC1	Homo sapiens FH2 domain containing 1 (FHDC1), mRNA [NM_033393]	GO:0030036|GO:0003779|GO:0016043	NM_033393	Hs.132629	85462	349.548	247.793	8.15909	7.85794	504.8	372.552	171.291	246.471	204.744	292.166	8.39961	8.39228	7.68539	7.83831	7.74542	7.99009
A_23_P151294	0.919802	0.9593	1.07453	up	NM_000619	chr12:68549260-68549201	IFNG	Homo sapiens interferon, gamma (IFNG), mRNA [NM_000619]	GO:0051712|GO:0019221|GO:0005615|GO:0030968|GO:0060334|GO:0045348|GO:0044130|GO:0042742|GO:0060333|GO:0000060|GO:0045410|GO:0032760|GO:0030593|GO:0042832|GO:0000122|GO:0005125|GO:0045785|GO:0032224|GO:0045084|GO:0002026|GO:0050776|GO:0048304|GO:0040008|GO:0045080|GO:0001781|GO:0051044|GO:0005133|GO:0060550|GO:0006928|GO:0006925|GO:0032735|GO:0033141|GO:0045429|GO:0019882|GO:0050718|GO:0006959|GO:…	NM_000619	Hs.856	3458	44.9825	60.7471	5.47173	5.36803	35.1602	28.6022	71.1851	22.0479	18.013	142.18	4.85135	5.04746	6.51638	4.63786	4.47602	6.99021
A_23_P17330	0.0105741	0.0963796	1.13656	up	NM_017859	chr20:62576002-62575943	UCKL1	Homo sapiens uridine-cytidine kinase 1-like 1 (UCKL1), transcript variant 1, mRNA [NM_017859]	GO:0005515|GO:0005737|GO:0000166|GO:0016301|GO:0005783|GO:0004849|GO:0044419|GO:0008152|GO:0016773|GO:0005634|GO:0005524|GO:0016740	NM_017859	Hs.504998	54963	346.247	282.214	8.22777	8.0431	455.827	331.981	250.933	301.141	243.372	302.13	8.25582	8.2375	8.18999	8.10929	7.98668	8.03332
A_33_P3329644	0.00038985	0.0251932	1.18129	up	NM_001136152	chr3:129817087-129817146	ALG1L2	Homo sapiens asparagine-linked glycosylation 1-like 2 (ALG1L2), mRNA [NM_001136152]	GO:0009058|GO:0016757	NM_001136152	Hs.722197	644974	1153.25	898.966	9.9468	9.70644	1500.54	1077.05	882.168	925.064	819.426	952.409	9.97252	9.90894	9.95895	9.70777	9.72346	9.68808
A_23_P136635	0.669484	0.809198	1.03794	up	NM_003664	chr5:77298511-77298452	AP3B1	Homo sapiens adaptor-related protein complex 3, beta 1 subunit (AP3B1), mRNA [NM_003664]	GO:0005794|GO:0032438|GO:0019903|GO:0031410|GO:0006886|GO:0030117|GO:0006897|GO:0030665|GO:0016020|GO:0051138|GO:0005488|GO:0007596|GO:0019882|GO:0008565|GO:0048007|GO:0006622	NM_003664	Hs.532091	8546	5580.08	5192.14	12.3559	12.3022	6292.6	5505.79	4941.85	4984.22	4682.49	5909.7	12.1716	12.3658	12.5304	12.2063	12.3079	12.3925
A_23_P56798	0.446244	0.645087	1.05333	up	NM_004300	chr2:277899-277958	ACP1	Homo sapiens acid phosphatase 1, soluble (ACP1), transcript variant 3, mRNA [NM_004300]	GO:0005515|GO:0005737|GO:0016787|GO:0003993|GO:0009898|GO:0005634|GO:0005625|GO:0004726	NM_004300	Hs.558296	52	11472.4	11180.7	13.4914	13.4164	13097.5	11212.9	10106.7	11452.6	10129.7	11959.9	13.3403	13.4869	13.647	13.4139	13.429	13.4064
A_23_P111672	0.0936924	0.278879	1.30015	up	NM_152829	chr7:115898128-115898187	TES	Homo sapiens testis derived transcript (3 LIM domains) (TES), transcript variant 2, mRNA [NM_152829]	GO:0043234|GO:0005737|GO:0030054|GO:0008285|GO:0005886|GO:0005730|GO:0008270|GO:0005634|GO:0005925|GO:0046872	NM_152829	Hs.592286	26136	1312.15	958.107	10.1505	9.7718	1532.25	1358.23	1045.96	849.978	781.637	1242.71	9.99921	10.2464	10.2058	9.58226	9.65401	10.0791
A_23_P117157	0.134178	0.338166	1.13243	up	NM_003850	chr13:48517447-48517388	SUCLA2	Homo sapiens succinate-CoA ligase, ADP-forming, beta subunit (SUCLA2), nuclear gene encoding mitochondrial protein, mRNA [NM_003850]	GO:0005739|GO:0005515|GO:0006099|GO:0000166|GO:0006105|GO:0016874|GO:0006104|GO:0005759|GO:0004775|GO:0006781|GO:0005524|GO:0046872	NM_003850	Hs.546323	8803	3255.71	2668.81	11.4929	11.3134	4077.07	3367.81	2322.26	2580.1	2332.48	3093.87	11.4965	11.617	11.365	11.2254	11.2813	11.4335
A_24_P129417	0.00217702	0.0501441	1.59907	up	NM_001199	chr8:22054314-22054772	BMP1	Homo sapiens bone morphogenetic protein 1 (BMP1), transcript variant 1, mRNA [NM_001199]	GO:0006629|GO:0005509|GO:0005576|GO:0007275|GO:0005125|GO:0005615|GO:0046872|GO:0030154|GO:0001501|GO:0001503|GO:0001502|GO:0061036|GO:0042157|GO:0006508|GO:0008270|GO:0008233|GO:0004222|GO:0008083|GO:0008237	NM_001199	Hs.1274	649	362.285	203.323	8.27174	7.5945	506.041	333.706	247.108	190.418	177.303	242.248	8.40268	8.24362	8.16891	7.49607	7.56338	7.72406
A_23_P135769	0.234216	0.453501	1.58682	up	NM_001101	chr7:5567240-5567181	ACTB	Homo sapiens actin, beta (ACTB), mRNA [NM_001101]	GO:0005515|GO:0050998|GO:0030424|GO:0006928|GO:0005829|GO:0005737|GO:0000166|GO:0007411|GO:0006457|GO:0035267|GO:0005856|GO:0019901|GO:0034329|GO:0005625|GO:0005524|GO:0030957|GO:0045216|GO:0051592|GO:0043234|GO:0070688|GO:0007596|GO:0030529|GO:0005200|GO:0051084|GO:0030863|GO:0019894|GO:0044267|GO:0034332	NM_001101	Hs.520640	60	24870.5	15986.4	14.5764	13.9103	34878.4	29263	10470.1	14176.8	12571.9	21210.5	14.9967	15.0301	13.7026	13.7198	13.7239	14.2872
A_23_P152272	0.195283	0.410873	1.44653	up	NM_006711	chr16:2303753-2303694	RNPS1	Homo sapiens RNA binding protein S1, serine-rich domain (RNPS1), transcript variant 1, mRNA [NM_006711]	GO:0008380|GO:0005515|GO:0010467|GO:0006369|GO:0016070|GO:0006366|GO:0016071|GO:0003723|GO:0031124|GO:0005634|GO:0006351|GO:0005829|GO:0005737|GO:0006406|GO:0016607|GO:0000166|GO:0000184|GO:0000398|GO:0005654|GO:0003730|GO:0035145	NM_006711	Hs.355643	10921	5855.5	3799.04	12.3206	11.788	8085.67	6410.2	3070.61	3266.38	2841.58	5289.17	12.5772	12.5897	11.7949	11.5697	11.566	12.2282
A_24_P175783	0.00397234	0.0624933	1.49484	up	NM_015313	chr11:120359849-120359908	ARHGEF12	Homo sapiens Rho guanine nucleotide exchange factor (GEF) 12 (ARHGEF12), transcript variant 1, mRNA [NM_015313]	GO:0051056|GO:0008624|GO:0048011|GO:0001664|GO:0007264|GO:0035023|GO:0006915|GO:0005829|GO:0005085|GO:0005737|GO:0007186|GO:0016020|GO:0007411|GO:0005089|GO:0005096	NM_015313	Hs.24598	23365	182.453	114.213	7.37884	6.79885	227.057	182.061	138.242	129.244	104.778	108.616	7.32108	7.42727	7.38817	6.94681	6.82018	6.62957
A_23_P340922	0.228436	0.447864	1.37222	up	NM_032370	chr19:8577309-8576824	ZNF414	Homo sapiens zinc finger protein 414 (ZNF414), transcript variant 2, mRNA [NM_032370]	GO:0005622|GO:0006355|GO:0008270|GO:0005634|GO:0003677|GO:0046872	NM_032370	Hs.515114	84330	117.26	81.0316	6.72967	6.27315	158.624	131.329	61.8278	66.718	55.9724	120.404	6.8403	7.00747	6.34123	6.07481	5.97221	6.77245
A_24_P6825	0.47183	0.666227	2.07709	up	NM_001143978	chrX:103359593-103359652	ZCCHC18	Homo sapiens zinc finger, CCHC domain containing 18 (ZCCHC18), transcript variant 1, mRNA [NM_001143978]	GO:0008270|GO:0003676|GO:0046872	NM_001143978	Hs.648338	644353	41.637	14.3392	4.65246	3.59789	68.2177	51.6932	5	5.04835	6.62456	31.3448	5.75556	5.8067	2.39512	2.65283	3.17333	4.96752
A_24_P230176	0.346845	0.561196	1.62943	up	NM_199287	chr17:79640236-79640295	CCDC137	Homo sapiens coiled-coil domain containing 137 (CCDC137), mRNA [NM_199287]		NM_199287	Hs.405942	339230	1511.52	651.679	9.91234	9.20797	3129.72	989.901	414.927	555.1	550.438	849.498	11.0833	9.7823	8.87143	8.97895	9.13041	9.51454
A_23_P354027	0.0683374	0.236171	1.34287	up	NM_001002914	chr17:7257934-7257993	KCTD11	Homo sapiens potassium channel tetramerisation domain containing 11 (KCTD11), mRNA [NM_001002914]	GO:0007049|GO:0005737|GO:0016020|GO:0042127|GO:0008076|GO:0005249|GO:0007275|GO:0006813|GO:0040008|GO:0030154|GO:0007399	NM_001002914	Hs.592112	147040	134.754	97.316	6.97447	6.54916	167.951	137.53	98.7828	93.8187	70.8811	127.248	6.91263	7.07507	6.93572	6.52147	6.28005	6.84595
A_23_P158277	0.297449	0.515549	1.14	up	NM_181719	chr1:20009254-20009195	TMCO4	Homo sapiens transmembrane and coiled-coil domains 4 (TMCO4), mRNA [NM_181719]	GO:0016020|GO:0016021	NM_181719	Hs.656313	255104	1158.82	952.972	9.9718	9.78278	1355.84	1124.41	996.203	1086.72	915.626	856.566	9.81396	9.97252	10.1289	9.93705	9.88504	9.52625
A_23_P35168	0.0607027	0.223349	1.17863	up	NM_013339	chr1:63902525-63902584	ALG6	Homo sapiens asparagine-linked glycosylation 6, alpha-1,3-glucosyltransferase homolog (S. cerevisiae) (ALG6), mRNA [NM_013339]	GO:0016020|GO:0005783|GO:0005789|GO:0046527|GO:0016021|GO:0006487|GO:0005575|GO:0006488|GO:0044267|GO:0043687|GO:0018279	NM_013339	Hs.258501	29929	3051.96	2438.26	11.4238	11.1867	3490.68	3091.33	2573.86	2581.05	2274.11	2459.64	11.2685	11.4825	11.5204	11.2264	11.2411	11.0926
A_23_P75083	0.0934852	0.278674	1.53621	up	NM_212479	chr10:294888-294947	ZMYND11	Homo sapiens zinc finger, MYND-type containing 11 (ZMYND11), transcript variant 2, mRNA [NM_212479]	GO:0005515|GO:0006355|GO:0043066|GO:0008283|GO:0005730|GO:0005634|GO:0000122|GO:0003677|GO:0046872|GO:0005737|GO:0007049|GO:0046329|GO:0044419|GO:0008270|GO:0043124	NM_212479	Hs.292265	10771	121.917	69.0899	6.72966	6.11029	191.693	116.896	57.1613	59.4145	61.8635	85.9918	7.10155	6.85309	6.23435	5.92201	6.0882	6.32065
A_23_P411296	0.241555	0.460709	1.13512	up	NM_005194	chr20:48808989-48809048	CEBPB	Homo sapiens CCAAT/enhancer binding protein (C/EBP), beta (CEBPB), mRNA [NM_005194]	GO:0005515|GO:0000790|GO:0003700|GO:0006366|GO:0003705|GO:0005634|GO:0045408|GO:0035259|GO:0016363|GO:0042803|GO:0005737|GO:0006955|GO:0060644|GO:0006954|GO:0071230|GO:0030182|GO:0045944|GO:0032496|GO:0006355|GO:0046982|GO:0001892|GO:0006916|GO:0006953|GO:0006917|GO:0003677|GO:0043565|GO:0033598|GO:0050873|GO:0008134	NM_005194	Hs.517106	1051	6268.43	5370.2	12.518	12.3351	7534.88	6446.82	4823.59	5034.36	4321.15	6755.09	12.4611	12.5992	12.4936	12.2258	12.1923	12.5872
A_23_P354791	0.883173	0.938407	1.07574	up	NM_182964	chr11:20124939-20125241	NAV2	Homo sapiens neuron navigator 2 (NAV2), transcript variant 1, mRNA [NM_182964]	GO:0016787|GO:0000166|GO:0004386|GO:0005634|GO:0005524	NM_182964	Hs.502116	89797	16.3603	10.4492	3.72497	3.61965	27.3059	16.775	5	11.4172	8.76	11.1704	4.49628	4.28351	2.39512	3.78299	3.53898	3.53698
A_24_P87490	0.0100985	0.0947193	1.51973	up	NM_145301	chr17:15449189-15449130	FAM18B2	Homo sapiens family with sequence similarity 18, member B2 (FAM18B2), transcript variant 1, mRNA [NM_145301]	GO:0016020|GO:0016021	NM_145301	Hs.164595	201158	1420.69	885.457	10.2701	9.66626	1652.25	1431.42	1178.41	840.836	729.557	1085.98	10.1183	10.3247	10.3672	9.56896	9.55041	9.87942
A_23_P142294	0.187638	0.402186	1.13582	up	NM_014297	chr19:44010989-44010930	ETHE1	Homo sapiens ethylmalonic encephalopathy 1 (ETHE1), nuclear gene encoding mitochondrial protein, mRNA [NM_014297]	GO:0005739|GO:0005737|GO:0016787|GO:0005759|GO:0005730|GO:0005634|GO:0046872	NM_014297	Hs.7486	23474	632.833	514.153	9.07804	8.89431	774.423	588.028	536.049	467.709	497.538	577.212	8.97367	9.02165	9.23881	8.73198	8.99718	8.95378
A_33_P3237948	0.0256772	0.146295	1.99936	up	NM_001008536	chr1:152058198-152058139	TCHHL1	Homo sapiens trichohyalin-like 1 (TCHHL1), mRNA [NM_001008536]	GO:0005509	NM_001008536	Hs.546477	126637	18.3453	8.63013	4.30366	3.30412	25.1984	13.9666	15.871	10.6485	5.18744	10.0544	4.38473	4.00858	4.51766	3.68731	2.84861	3.37644
A_23_P130429	0.134814	0.339175	1.99992	up	NM_005406	chr18:18535191-18535132	ROCK1	Homo sapiens Rho-associated, coiled-coil containing protein kinase 1 (ROCK1), mRNA [NM_005406]	GO:0005515|GO:0030036|GO:2000145|GO:0051492|GO:0007266|GO:0050900|GO:0051893|GO:0050901|GO:0030155|GO:0046872|GO:0006921|GO:0005829|GO:0035556|GO:0006939|GO:0045616|GO:0000910|GO:0043524|GO:0005737|GO:0000166|GO:0007411|GO:0032956|GO:0007159|GO:0022614|GO:0005856|GO:0005794|GO:0005814|GO:2000114|GO:0032060|GO:0006915|GO:0005524|GO:0007165|GO:0032059|GO:0004672|GO:0000139|GO:0016020|GO:0004674|GO:…	NM_005406	Hs.306307	6093	949.023	405.477	9.45835	8.4584	1488.54	1026.83	331.703	304.689	280.16	631.581	9.95987	9.83526	8.57991	8.12503	8.18723	9.06296
A_33_P3345931	0.980536	0.991141	1.00423	up	XM_001127575	chr12:52241701-52241760	LOC728503	PREDICTED: Homo sapiens hypothetical protein LOC728503 (LOC728503), mRNA [XM_001127575]		XM_001127575	Hs.505582	728503	31.1868	28.6956	4.97537	4.96928	50.9038	20.2201	22.4365	28.6327	27.1523	30.3018	5.36522	4.55771	5.00319	4.9739	5.00757	4.92638
A_23_P120973	0.0651231	0.230596	1.74506	up	NM_017911	chr22:45728525-45728584	FAM118A	Homo sapiens family with sequence similarity 118, member A (FAM118A), transcript variant 2, mRNA [NM_017911]	GO:0016020|GO:0016021	NM_017911	Hs.265018	55007	114.001	56.6803	6.64002	5.83674	169.071	122.191	50.7397	51.9489	42.7649	75.3271	6.92162	6.91023	6.0882	5.75101	5.61485	6.14436
A_33_P3254121	0.592753	0.756755	1.06464	up	AK001769	chr6:167347487-167347428	RNASET2	ribonuclease T2 [Source:HGNC Symbol;Acc:21686] [ENST00000358165]	GO:0004519|GO:0016787|GO:0003723|GO:0033897|GO:0005576|GO:0004540|GO:0006401			8635	327.145	275.477	8.10875	8.01839	452.223	342.2	187.012	272.653	258.461	295.317	8.24516	8.27773	7.80337	7.9746	8.07307	8.00749
A_23_P372638	0.484946	0.676921	1.31241	up	NM_025134	chr16:53191437-53243436	CHD9	Homo sapiens chromodomain helicase DNA binding protein 9 (CHD9), mRNA [NM_025134]	GO:0005515|GO:0006355|GO:0005737|GO:0016817|GO:0000166|GO:0004386|GO:0005654|GO:0005634|GO:0005524|GO:0003677|GO:0044255|GO:0016568	NM_025134	Hs.59159	80205	39.9961	35.8526	5.41722	5.025	50.9878	34.4231	34.5773	17.9034	21.0345	68.6198	5.36797	5.2968	5.58688	4.38443	4.67413	6.01643
A_23_P111481	0.818538	0.901947	1.01531	up	NM_015908	chr7:100486219-100486278	SRRT	Homo sapiens serrate RNA effector molecule homolog (Arabidopsis) (SRRT), transcript variant 1, mRNA [NM_015908]	GO:0005515|GO:0046685|GO:0005737|GO:0008283|GO:0031053|GO:0005654|GO:0005634|GO:0031047	NM_015908	Hs.111801	51593	16074.4	16425.5	14.0036	13.9816	20458.4	16377	11387.7	16894.4	14487.3	17894.9	14.1006	14.0751	13.835	13.9807	13.9316	14.0327
A_23_P108376	0.102277	0.291531	1.40001	up	NM_022065	chr2:43459873-43458445	THADA	Homo sapiens thyroid adenoma associated (THADA), transcript variant 1, mRNA [NM_022065]	GO:0005488	NM_022065	Hs.369592	63892	1280.33	803.151	10.0226	9.5372	1909.75	1239.07	692.171	869.922	759.769	779.76	10.343	10.1164	9.6086	9.61437	9.61102	9.38621
A_23_P1691	0.393989	0.601869	1.45142	up	NM_002421	chr11:102660756-102660697	MMP1	Homo sapiens matrix metallopeptidase 1 (interstitial collagenase) (MMP1), transcript variant 1, mRNA [NM_002421]	GO:0007596|GO:0044419|GO:0030574|GO:0008152|GO:0005509|GO:0006508|GO:0005578|GO:0008270|GO:0008233|GO:0005576|GO:0050900|GO:0004222	NM_002421	Hs.83169	4312	12.1676	7.27479	3.62287	3.0854	8.39483	19.5628	8.54522	9.49845	5.96522	6.36071	2.74857	4.50952	3.61052	3.52729	3.03731	2.69159
A_33_P3303102	0.555025	0.730402	1.1788	up	AK092022	chr3:169490728-169490787	MYNN	Homo sapiens cDNA FLJ34703 fis, clone MESAN2002844, highly similar to Homo sapiens myoneurin (MYNN), mRNA. [AK092022]	GO:0005622|GO:0006355|GO:0003700|GO:0008270|GO:0005634|GO:0003677|GO:0046872|GO:0006351		Hs.507025	55892	17.2675	12.9706	4.14301	3.90569	18.6054	24.2158	8.98144	10.3666	11.8446	16.7005	3.9372	4.80947	3.68236	3.64994	3.93449	4.13263
A_33_P3416814	0.940406	0.970616	1.0165	up		chr5:180237808-180237749	MGAT1	mannosyl (alpha-1,3-)-glycoprotein beta-1,2-N-acetylglucosaminyltransferase [Source:HGNC Symbol;Acc:7044] [ENST00000510962]	GO:0008375|GO:0003827|GO:0005794|GO:0005975|GO:0016757|GO:0046872|GO:0000139|GO:0016020|GO:0006486|GO:0016021|GO:0044267|GO:0018279|GO:0043687			4245	35.9744	35.5933	5.2762	5.25259	31.1974	41.9218	34.804	36.8921	33.0608	36.827	4.68825	5.54469	5.59565	5.30807	5.26952	5.18016
A_23_P329198	0.422908	0.62571	1.16856	up	NM_001031716	chr2:192551555-192551614	OBFC2A	Homo sapiens oligonucleotide/oligosaccharide-binding fold containing 2A (OBFC2A), transcript variant 1, mRNA [NM_001031716]	GO:0031576|GO:0006281|GO:0003697|GO:0000724|GO:0010212|GO:0003723|GO:0070876|GO:0005634|GO:0003677|GO:0006974	NM_001031716	Hs.591610	64859	2165.69	1745.92	10.9051	10.6804	2281.29	1835.69	2380.09	1764.38	1528.61	1944.78	10.6118	10.7016	11.4018	10.6525	10.6409	10.7477
A_23_P11915	0.885119	0.939782	1.01706	up	NM_017686	chr1:118412260-118412201	GDAP2	Homo sapiens ganglioside induced differentiation associated protein 2 (GDAP2), transcript variant 1, mRNA [NM_017686]	GO:0032526	NM_017686	Hs.594430	54834	277.218	262.164	7.95055	7.92615	325.463	269.766	236.425	237.835	211.244	337.412	7.79211	7.95342	8.10611	7.79612	7.79612	8.18621
A_23_P394043	0.503224	0.690773	1.16091	up	NM_001080429	chr19:7682432-7682491	CAMSAP3	Homo sapiens calmodulin regulated spectrin-associated protein family, member 3 (CAMSAP3), transcript variant 1, mRNA [NM_001080429]	GO:0090136|GO:0070507|GO:0005915|GO:0005737|GO:0030054|GO:0034453|GO:0005912|GO:0010923|GO:0051011|GO:0005874|GO:0045218|GO:0005856	NM_001080429	Hs.17686	57662	21.1097	15.7743	4.40403	4.18878	31.0918	22.3646	9.87288	15.587	13.4917	18.2443	4.6824	4.70475	3.82494	4.20275	4.10644	4.25715
A_23_P117494	0.716904	0.837769	1.02137	up	NM_005956	chr14:64926496-64926555	MTHFD1	Homo sapiens methylenetetrahydrofolate dehydrogenase (NADP+ dependent) 1, methenyltetrahydrofolate cyclohydrolase, formyltetrahydrofolate synthetase (MTHFD1), mRNA [NM_005956]	GO:0016874|GO:0009086|GO:0008652|GO:0006767|GO:0004329|GO:0004477|GO:0005524|GO:0005829|GO:0005739|GO:0004488|GO:0005737|GO:0004486|GO:0016787|GO:0000166|GO:0006766|GO:0016491|GO:0046655|GO:0009396|GO:0006730|GO:0000105|GO:0006164	NM_005956	Hs.652308	4522	10853.7	10679.1	13.3851	13.3546	13432.8	10666.5	8461.76	11608.7	10060.5	10368.1	13.3857	13.4099	13.3598	13.4415	13.4214	13.201
A_23_P151544	0.1266	0.327495	1.1745	up	NM_020414	chr14:94526639-94526580	DDX24	Homo sapiens DEAD (Asp-Glu-Ala-Asp) box polypeptide 24 (DDX24), mRNA [NM_020414]	GO:0008026|GO:0004004|GO:0003724|GO:0005737|GO:0016787|GO:0016070|GO:0000166|GO:0003723|GO:0005730|GO:0004386|GO:0003676|GO:0005524	NM_020414	Hs.510328	57062	4855.95	3912.96	12.1088	11.8768	5636.98	5417.56	3513.32	3873.64	3511.68	4353.58	12.0005	12.3389	11.987	11.8188	11.8691	11.9424
A_23_P54929	0.473904	0.668369	1.0622	up	NM_020424	chr16:20935567-20935626	LYRM1	Homo sapiens LYR motif containing 1 (LYRM1), transcript variant 1, mRNA [NM_020424]	GO:0005739|GO:0005634	NM_020424	Hs.729017	57149	1625.74	1436.04	10.4749	10.3878	1856.59	1573.89	1446.74	1441.25	1359.49	1507.38	10.3008	10.4607	10.6631	10.3438	10.4551	10.3645
A_23_P80902	0.715283	0.836752	1.0426	up	NM_020242	chr3:44894386-44894445	KIF15	Homo sapiens kinesin family member 15 (KIF15), mRNA [NM_020242]	GO:0005813|GO:0005873|GO:0008283|GO:0005874|GO:0005819|GO:0003777|GO:0003677|GO:0005524|GO:0005829|GO:0007067|GO:0003774|GO:0005737|GO:0000166|GO:0007596|GO:0005856|GO:0007018	NM_020242	Hs.658939	56992	3022.74	2729.81	11.4073	11.3471	3531.03	2988.23	2548.97	3006.71	2752.1	2430.62	11.288	11.4299	11.504	11.4524	11.5191	11.0697
A_23_P148475	0.437439	0.637863	1.09232	up	NM_012310	chrX:69640147-69640206	KIF4A	Homo sapiens kinesin family member 4A (KIF4A), mRNA [NM_012310]	GO:0006996|GO:0005694|GO:0005730|GO:0030496|GO:0005634|GO:0003777|GO:0003677|GO:0005524|GO:0016363|GO:0005829|GO:0005737|GO:0000166|GO:0007596|GO:0007411|GO:0005876|GO:0008089|GO:0005856|GO:0007018	NM_012310	Hs.648326	24137	1529.33	1276.65	10.3305	10.2031	2021.39	1608.24	958.364	1255.68	1079.73	1494.55	10.4226	10.4923	10.0767	10.1425	10.1183	10.3486
A_32_P135902	0.128585	0.329947	1.34679	up	NM_001416	chr17:7480389-7480448	EIF4A1	Homo sapiens eukaryotic translation initiation factor 4A1 (EIF4A1), transcript variant 1, mRNA [NM_001416]	GO:0000339|GO:0005515|GO:0008026|GO:0010467|GO:0016281|GO:0016070|GO:0016071|GO:0031100|GO:0004386|GO:0003743|GO:0003729|GO:0005524|GO:0006412|GO:0005829|GO:0016787|GO:0000166|GO:0044267|GO:0000289|GO:0008135|GO:0000288	NM_001416	Hs.129673	1973	19107.7	14579	14.2364	13.8069	26931.3	19127.8	11264.1	14567.1	12878.2	16291.8	14.5607	14.3331	13.8153	13.7587	13.7685	13.8934
A_33_P3298661	0.000981523	0.0357053	1.24288	up	NM_021964	chr3:124952272-124952213	ZNF148	Homo sapiens zinc finger protein 148 (ZNF148), mRNA [NM_021964]	GO:0005515|GO:0003700|GO:0005794|GO:0006366|GO:0007276|GO:0005730|GO:0005634|GO:0000122|GO:0003676|GO:0046872|GO:0043565|GO:0005622|GO:0006968|GO:0003690|GO:0006461|GO:0045944|GO:0010629|GO:0008270|GO:0045892	NM_021964	Hs.592591	7707	98.0549	74.795	6.55136	6.23768	128.001	92.7264	73.4376	75.066	71.8716	77.4476	6.56213	6.54484	6.54712	6.2274	6.30427	6.18137
A_24_P322908	0.943747	0.972384	1.0165	up	NM_001145073	chrX:49646597-49646656	USP27X	Homo sapiens ubiquitin specific peptidase 27, X-linked (USP27X), mRNA [NM_001145073]	GO:0006511|GO:0006508|GO:0008233|GO:0008234|GO:0004221	NM_001145073	Hs.143587	389856	26.0373	25.7234	4.83743	4.81382	25.7686	23.4569	28.8864	29.9102	25.49	21.7701	4.415	4.766	5.33129	5.03083	4.9235	4.48712
A_23_P96331	0.39928	0.606137	1.11696	up	NM_000377	chrX:48549526-48549585	WAS	Homo sapiens Wiskott-Aldrich syndrome (eczema-thrombocytopenia) (WAS), mRNA [NM_000377]	GO:0030048|GO:0005515|GO:0012506|GO:0050852|GO:0006952|GO:0015629|GO:0042802|GO:0005829|GO:0042110|GO:0005083|GO:0005737|GO:0006955|GO:0006461|GO:0008544|GO:0007596|GO:0008154|GO:0016197|GO:0030041	NM_000377	Hs.2157	7454	3319.03	2803.9	11.5545	11.3949	3752.89	2940.94	3263.27	2911.88	2533.51	2966.31	11.3655	11.4068	11.8913	11.4122	11.403	11.3696
A_23_P112825	0.000352042	0.024142	1.197	up	NM_016309	chr16:25182080-25186270	LCMT1	Homo sapiens leucine carboxyl methyltransferase 1 (LCMT1), transcript variant 1, mRNA [NM_016309]	GO:0005515|GO:0006481|GO:0003880|GO:0008757|GO:0016740|GO:0006464	NM_016309	Hs.337730	51451	1946.79	1515.62	10.7276	10.4681	2442.77	1909.96	1487.63	1580.15	1389.29	1577.43	10.7131	10.7599	10.7097	10.4791	10.4892	10.436
A_23_P149259	0.620639	0.776775	1.11164	up	NM_032323	chr1:156261873-156261932	TMEM79	Homo sapiens transmembrane protein 79 (TMEM79), transcript variant 1, mRNA [NM_032323]	GO:0016020|GO:0016021	NM_032323	Hs.347408	84283	1287.87	1110.46	10.0955	9.94281	1680.89	1309.76	872.974	921.301	772.733	1637.35	10.1491	10.1904	9.94693	9.7028	9.63428	10.4913
A_23_P117797	0.0337172	0.168243	1.27247	up	NM_017882	chr15:68500008-68499949	CLN6	Homo sapiens ceroid-lipofuscinosis, neuronal 6, late infantile, variant (CLN6), mRNA [NM_017882]	GO:0044265|GO:0008219|GO:0005783|GO:0031987|GO:0045862|GO:0042803|GO:0030163|GO:0016020|GO:0001573|GO:0005789|GO:0005788|GO:0007042|GO:0016021|GO:0007040|GO:0007601|GO:0030203|GO:0008203	NM_017882	Hs.584921	54982	1733.21	1275.13	10.5492	10.2016	2118.44	1844.91	1236.3	1250.5	1086	1488.9	10.499	10.7106	10.438	10.1343	10.1251	10.3453
A_33_P3351264	0.407786	0.613006	1.12306	up	XM_003403706	chr19:36603806-36603865		Putative transcription factor Ovo-like 2-like [Source:UniProtKB/Swiss-Prot;Acc:O00110] [ENST00000262637]		XM_003403706	Hs.143920		16.0281	12.7835	4.06689	3.89946	23.9109	12.6866	11.4869	11.4458	13.9778	12.927	4.30497	3.85457	4.04114	3.78752	4.1501	3.76077
A_23_P114282	0.303384	0.521334	1.08903	up	NM_014060	chrX:119746090-119746149	MCTS1	Homo sapiens malignant T cell amplified sequence 1 (MCTS1), transcript variant 1, mRNA [NM_014060]	GO:0008284|GO:0007049|GO:0006355|GO:0005737|GO:0003723|GO:0040008|GO:0006974	NM_014060	Hs.102696	28985	6889.43	6183.79	12.6755	12.5525	8193.34	6242.65	6232.29	6198.03	5552.23	6801.09	12.6003	12.5498	12.8764	12.5129	12.5488	12.5957
A_23_P80382	0.396735	0.604184	1.10081	up	NM_015366	chr22:45133267-45133326	PRR5	Homo sapiens proline rich 5 (renal) (PRR5), transcript variant 2, mRNA [NM_015366]	GO:0007049	NM_015366	Hs.102336	55615	1265.23	1071.63	10.0895	9.9509	1530.32	1286.34	979.024	1220.88	1049.09	944.929	9.99673	10.1666	10.105	10.0992	10.0772	9.67631
A_33_P3328609	0.616263	0.773552	1.16104	up	NM_003628	chr2:159537064-159537124	PKP4	Homo sapiens plakophilin 4 (PKP4), transcript variant 1, mRNA [NM_003628]	GO:0005515|GO:0030057|GO:0072686|GO:0005886|GO:0030496|GO:0051233|GO:0071777|GO:0000922|GO:0005737|GO:0005911|GO:0032321|GO:0009898|GO:0005856|GO:0007155	NM_003628	Hs.407580	8502	1787.4	1305.86	10.4426	10.2272	2783.7	1834.91	743.59	1193.96	1061.13	1662.5	10.914	10.7006	9.71314	10.0692	10.0969	10.5154
A_23_P394836	0.00961342	0.0929342	1.27362	up	NM_022489	chr14:105185512-105185589	INF2	Homo sapiens inverted formin, FH2 and WH2 domain containing (INF2), transcript variant 1, mRNA [NM_022489]	GO:0048471|GO:0005737|GO:0030036|GO:0005783|GO:0005488|GO:0017048|GO:0005634|GO:0003779|GO:0016043	NM_022489	Hs.24956	64423	325.322	237.748	8.16307	7.81413	394.504	309.564	271.897	238.698	209.072	265.474	8.05606	8.1342	8.29895	7.80269	7.78281	7.8569
A_32_P122940	0.850302	0.920008	1.04146	up	NR_026943	chr21:46716334-46716393	LOC642852	Homo sapiens uncharacterized LOC642852 (LOC642852), non-coding RNA [NR_026943]		NR_026943	Hs.11637	642852	340.249	311.5	8.23411	8.1755	343.011	288.345	389.391	313.492	258.2	362.807	7.86685	8.04199	8.79349	8.16481	8.07173	8.28997
A_23_P156531	0.00360321	0.0599562	1.15713	up	NM_002793	chr6:170852761-170852702	PSMB1	Homo sapiens proteasome (prosome, macropain) subunit, beta type, 1 (PSMB1), mRNA [NM_002793]	GO:0005515|GO:0002474|GO:0005634|GO:0000216|GO:0031145|GO:0004298|GO:0005829|GO:0000084|GO:0034641|GO:0005737|GO:0000082|GO:0051603|GO:0044419|GO:0016032|GO:0006977|GO:0000209|GO:0000502|GO:0005839|GO:0016070|GO:0016071|GO:0006521|GO:0051437|GO:0006915|GO:0042981|GO:0051436|GO:0051439|GO:0000075|GO:0005654|GO:0008233|GO:0000278	NM_002793	Hs.352768	5689	20034.6	18375.2	14.3666	14.156	24746	18982.3	16375.5	18535.9	16463	20126.7	14.4187	14.317	14.364	14.1434	14.1334	14.1913
A_23_P106241	0.191523	0.406063	1.17422	up	NM_004239	chr14:92435951-92435892	TRIP11	Homo sapiens thyroid hormone receptor interactor 11 (TRIP11), mRNA [NM_004239]	GO:0005515|GO:0005737|GO:0005794|GO:0016020|GO:0006366|GO:0003713|GO:0005634|GO:0005856|GO:0043231|GO:0000042	NM_004239	Hs.632339	9321	3109.92	2530.13	11.4604	11.2287	3437.8	2997.36	2894.6	2505.29	2177.49	2907.6	11.2363	11.4322	11.7127	11.1787	11.1754	11.332
A_23_P102582	0.177664	0.390236	1.09798	up	NM_018840	chr20:35240817-35240876	C20orf24	Homo sapiens chromosome 20 open reading frame 24 (C20orf24), transcript variant 1, mRNA [NM_018840]	GO:0005739|GO:0008150|GO:0003674|GO:0005575	NM_018840	Hs.584985	55969	20141.5	19829.3	14.4027	14.2678	23006.9	20272.9	17144.8	19333.7	17340.2	22813.9	14.3102	14.4325	14.4653	14.2024	14.1979	14.4033
A_23_P111604	0.0730162	0.244272	1.63373	up	NM_152745	chr7:8792100-8792159	NXPH1	Homo sapiens neurexophilin 1 (NXPH1), mRNA [NM_152745]	GO:0005102|GO:0005576	NM_152745	Hs.487564	30010	19.2684	11.2231	4.41027	3.7021	21.6694	16.4412	19.6947	12.572	11.5217	9.57551	4.14822	4.25392	4.82867	3.90916	3.90081	3.29635
A_24_P227585	0.181634	0.395162	1.12874	up	NM_018559	chr13:45589665-45589724	KIAA1704	Homo sapiens KIAA1704 (KIAA1704), mRNA [NM_018559]		NM_018559	Hs.507922	55425	182.562	148.04	7.33377	7.15906	254.071	177.647	115.967	156.134	138.3	149.685	7.46305	7.39776	7.14049	7.2074	7.20027	7.0695
A_24_P180680	0.921954	0.960661	1.02975	up	NM_018407	chr8:98864581-98864640	LAPTM4B	Homo sapiens lysosomal protein transmembrane 4 beta (LAPTM4B), mRNA [NM_018407]	GO:0005515|GO:0016020|GO:0006810|GO:0016021|GO:0012505	NM_018407	Hs.492314	55353	823.911	752.497	9.45551	9.41322	939.351	611.017	921.367	922.911	802.113	532.467	9.27355	9.07412	10.0188	9.70549	9.69275	8.84142
A_23_P76034	0.424291	0.627037	1.19774	up	NM_203286	chr11:119547906-119547847	PVRL1	Homo sapiens poliovirus receptor-related 1 (herpesvirus entry mediator C) (PVRL1), transcript variant 3, mRNA [NM_203286]	GO:0005515|GO:0030424|GO:0060041|GO:0005886|GO:0045202|GO:0016342|GO:0046718|GO:0042803|GO:0006955|GO:0016337|GO:0005913|GO:0005912|GO:0002089|GO:0007411|GO:0044419|GO:0004872|GO:0007155|GO:0019717|GO:0050839|GO:0007156|GO:0007157|GO:0005792|GO:0051963|GO:0046982|GO:0034329|GO:0046790|GO:0032584|GO:0005576|GO:0015026|GO:0045216|GO:0016020|GO:0030246|GO:0001950|GO:0016021|GO:0034332	NM_203286	Hs.334846	5818	29.4294	25.7191	5.009	4.74869	31.7642	31.21	25.314	21.7862	16.8863	38.4849	4.70826	5.1658	5.15293	4.62258	4.39046	5.23303
A_33_P3374623	0.0210667	0.133063	1.38137	up	NM_019112	chr19:1065272-1065331	ABCA7	Homo sapiens ATP-binding cassette, sub-family A (ABC1), member 7 (ABCA7), mRNA [NM_019112]	GO:0006909|GO:0005215|GO:0005794|GO:0005886|GO:0005548|GO:0055085|GO:0005524|GO:0005622|GO:0033700|GO:0016324|GO:0000139|GO:0000166|GO:0016021|GO:0043190|GO:0016887|GO:0010008|GO:0005768	NM_019112	Hs.134514	10347	216.639	145.424	7.579	7.1129	301.395	201.714	146.809	137.087	117.861	181.325	7.69522	7.56854	7.47323	7.03072	6.97944	7.32854
A_23_P212545	0.147413	0.355438	1.42218	up	NM_004162	chr3:20026192-20026251	RAB5A	Homo sapiens RAB5A, member RAS oncogene family (RAB5A), mRNA [NM_004162]	GO:0005515|GO:0042470|GO:0005886|GO:0007264|GO:0003924|GO:0030139|GO:0015031|GO:0005525|GO:0001726|GO:0030154|GO:0006897|GO:0007399|GO:0006184|GO:0051489|GO:0045921|GO:0019001|GO:0000166|GO:0007596|GO:0031901|GO:0045121|GO:0019003|GO:0005769|GO:0010008|GO:2000286	NM_004162	Hs.475663	5868	3846.79	2680.44	11.7574	11.2493	4702.47	4006.21	2831.7	2192.79	1897.43	3951.1	11.7135	11.8818	11.6769	10.9836	10.9626	11.8017
A_24_P204675	0.912612	0.9555	1.02229	up	NM_001135865	chr16:22545395-22545455	LOC100132247	Homo sapiens nuclear pore complex interacting protein related gene (LOC100132247), mRNA [NM_001135865]		NM_001135865	Hs.720286	100132247	28467.5	30653.8	14.9472	14.9154	30804	22781.2	31817.3	33703.3	30966.6	27291.6	14.7949	14.6145	15.432	15.0126	15.042	14.6915
A_33_P3253234	0.0377148	0.176714	1.361	up	NM_001243197	chrX:53295566-53295507	IQSEC2	Homo sapiens IQ motif and Sec7 domain 2 (IQSEC2), transcript variant 3, mRNA [NM_001243197]	GO:0005622|GO:0005086|GO:0005737|GO:0032012	NM_001243197	Hs.496138	23096	702.125	477.913	9.23639	8.79173	827.154	626.441	652.781	490.599	414.276	528.865	9.07737	9.10948	9.52233	8.79777	8.74617	8.83124
A_33_P3252588	0.97344	0.987722	1.00994	up	NR_024485	chr1:227921673-227921732	LOC100130093	Homo sapiens uncharacterized LOC100130093 (LOC100130093), transcript variant 1, non-coding RNA [NR_024485]		NR_024485	Hs.555974	100130093	16.4156	15.6063	4.14996	4.13569	13.58	21.6974	13.9696	12.062	13.1706	21.5862	3.45552	4.66034	4.33404	3.85749	4.07306	4.47652
A_33_P3237709	0.0943659	0.279795	1.81074	up	AK098514	chr8:19456520-19456461		Homo sapiens cDNA FLJ25648 fis, clone SYN01015. [AK098514]			Hs.679010		46.203	21.5306	5.43865	4.58207	58.931	61.5969	18.0811	21.1068	17.9854	25.4997	5.56642	6.03664	4.7129	4.58574	4.47378	4.6867
A_33_P3278684	0.0332023	0.166802	1.29697	up		chr1:201869056-201869115							109.032	80.9926	6.69403	6.31888	137.962	111.393	77.7404	78.5483	64.8891	99.5402	6.67373	6.78581	6.62255	6.28397	6.15306	6.51962
A_33_P3294921	0.688511	0.818776	1.17729	up	NM_015225	chr9:79438607-79438548	PRUNE2	Homo sapiens prune homolog 2 (Drosophila) (PRUNE2), mRNA [NM_015225]	GO:0016462|GO:0005737|GO:0051318|GO:0006915|GO:0006917|GO:0046872	NM_015225	Hs.262857	158471	9.99373	7.25089	3.17137	2.9359	10.977	14.0042	5	6.98464	5	9.76804	3.1052	4.0138	2.39512	3.08072	2.39403	3.33295
A_23_P111804	0.541746	0.72019	1.16692	up	NM_022750	chr7:139724005-139723946	PARP12	Homo sapiens poly (ADP-ribose) polymerase family, member 12 (PARP12), mRNA [NM_022750]	GO:0008270|GO:0005634|GO:0003676|GO:0046872|GO:0016740|GO:0003950	NM_022750	Hs.12646	64761	1267.5	919.007	9.96204	9.73933	1860.6	1379.5	562.406	990.543	877.384	889.094	10.3028	10.2712	9.31208	9.80998	9.82417	9.58385
A_23_P112201	0.321732	0.538537	1.11601	up	NM_015061	chr9:7175334-7175393	KDM4C	Homo sapiens lysine (K)-specific demethylase 4C (KDM4C), transcript variant 1, mRNA [NM_015061]	GO:0032454|GO:0034339|GO:0000790|GO:0006355|GO:0008284|GO:0005634|GO:0050681|GO:0046872|GO:0016491|GO:0008270|GO:0016702|GO:0019899|GO:0016568|GO:0033169	NM_015061	Hs.709425	23081	942.272	761.39	9.61601	9.45766	1251.81	994.442	580.561	761.057	654.546	868.567	9.70057	9.7909	9.35656	9.43261	9.39315	9.54723
A_23_P118306	0.616746	0.773722	1.08023	up	NM_005147	chr16:4506392-4506451	DNAJA3	Homo sapiens DnaJ (Hsp40) homolog, subfamily A, member 3 (DNAJA3), nuclear gene encoding mitochondrial protein, transcript variant 1, mRNA [NM_005147]	GO:0042645|GO:0005515|GO:0008219|GO:0031594|GO:0008285|GO:0009408|GO:0005133|GO:0007264|GO:0005884|GO:0008385|GO:0005634|GO:0009790|GO:0006924|GO:0046872|GO:0005829|GO:0060336|GO:0005737|GO:0005083|GO:0006457|GO:0007528|GO:0045211|GO:0031072|GO:0005759|GO:0042102|GO:0031398|GO:0034341|GO:0043154|GO:0043124|GO:0033256|GO:0043066|GO:0033077|GO:0043065|GO:0051059|GO:0019901|GO:0006919|GO:0007569|GO:…	NM_005147	Hs.688238	9093	6887.56	6036.63	12.6236	12.5123	8962.32	7589.94	4110.44	5915.08	5096.84	7097.97	12.7472	12.8797	12.244	12.4509	12.4363	12.6497
A_23_P56213	0.023202	0.138646	1.2844	up	NM_020895	chr19:35512470-35512614	GRAMD1A	Homo sapiens GRAM domain containing 1A (GRAMD1A), transcript variant 1, mRNA [NM_020895]	GO:0016020|GO:0016021	NM_020895	Hs.515351	57655	158.582	116.652	7.17343	6.81233	212.987	150.6	112.16	114.186	94.1252	141.645	7.23118	7.19065	7.09845	6.78629	6.66593	6.98477
A_23_P116414	0.758288	0.864833	1.03605	up	NM_007069	chr11:63342381-63342322	PLA2G16	Homo sapiens phospholipase A2, group XVI (PLA2G16), transcript variant 1, mRNA [NM_007069]	GO:0016042|GO:0005515|GO:0008150|GO:0003674|GO:0048471|GO:0005737|GO:0016787|GO:0016020|GO:0005624|GO:0016021|GO:0005575|GO:0045786	NM_007069	Hs.502775	11145	12443.9	12459.2	13.6192	13.5682	13968.3	12637.2	10726.2	11665.6	10133.2	15578.7	13.4561	13.6657	13.7359	13.4454	13.4305	13.8285
A_24_P379693	0.807494	0.895298	1.04395	up	NM_012100	chr2:220238798-220238739	DNPEP	Homo sapiens aspartyl aminopeptidase (DNPEP), mRNA [NM_012100]	GO:0005737|GO:0004177|GO:0006508|GO:0008270|GO:0008233|GO:0046872|GO:0008237|GO:0006518	NM_012100	Hs.258551	23549	73.766	65.8445	6.11028	6.04823	110.055	73.6578	37.5855	58.8017	54.9435	83.7882	6.36607	6.26098	5.70379	5.90868	5.94715	6.28887
A_23_P60101	0.130357	0.332437	1.25164	up	NM_030895	chr8:144379467-144379526	ZNF696	Homo sapiens zinc finger protein 696 (ZNF696), mRNA [NM_030895]	GO:0005622|GO:0006355|GO:0008270|GO:0005634|GO:0003677|GO:0046872	NM_030895	Hs.512740	79943	198.368	141.187	7.4153	7.09148	287.142	196.947	111.016	147.686	127.733	148.14	7.62807	7.53613	7.08172	7.13386	7.08738	7.05321
A_33_P3273369	0.520526	0.703907	1.13691	up	NM_014521	chr2:235962356-235962415	SH3BP4	Homo sapiens SH3-domain binding protein 4 (SH3BP4), mRNA [NM_014521]	GO:0005515|GO:0008150|GO:0003674|GO:0005905|GO:0016020|GO:0030136|GO:0005634|GO:0031410|GO:0005575|GO:0006897	NM_014521	Hs.516777	23677	16.4752	12.4078	4.04005	3.85492	27.0519	13.2542	9.11951	10.247	13.1788	13.7977	4.48143	3.93209	3.70662	3.63191	4.07414	3.85872
A_33_P3303430	0.0740087	0.245863	1.21393	up		chr2:203705169-203705110		Q8IWY7_HUMAN (Q8IWY7) Tau-tubulin kinase, partial (6%) [THC2536940]					65.5896	51.4078	6.01538	5.7357	90.7202	64.0687	41.9799	47.1242	51.4055	55.6937	6.12493	6.08619	5.83504	5.61649	5.86719	5.72342
A_23_P14174	0.0144777	0.110808	1.9646	up	NM_006573	chr13:108922693-108922752	TNFSF13B	Homo sapiens tumor necrosis factor (ligand) superfamily, member 13b (TNFSF13B), transcript variant 1, mRNA [NM_006573]	GO:0045885|GO:0005515|GO:0005164|GO:0008284|GO:0001782|GO:0005886|GO:0030890|GO:0008283|GO:0031296|GO:0031295|GO:0005102|GO:0005576|GO:0005625|GO:0005125|GO:0005615|GO:0007165|GO:0050776|GO:0042102|GO:0002636|GO:0016021|GO:0048305	NM_006573	Hs.525157	10673	543.575	254.781	8.88005	7.90581	591.141	466.914	572.671	273.766	230.623	259.954	8.61209	8.68689	9.34117	7.98159	7.90851	7.82735
A_23_P218841	0.0274192	0.151019	1.31574	up	NM_018297	chr3:25760904-25760845	NGLY1	Homo sapiens N-glycanase 1 (NGLY1), transcript variant 1, mRNA [NM_018297]	GO:0005515|GO:0005737|GO:0016787|GO:0006516|GO:0046872|GO:0000224	NM_018297	Hs.720620	55768	14395.7	11540.2	13.8629	13.467	15957	14328.3	12902	12350	10697	11573.7	13.6768	13.8776	14.0342	13.5305	13.5107	13.3598
A_33_P3330283	0.982548	0.991808	1.00202	up	NM_138473	chr12:53810152-53810211	SP1	Homo sapiens Sp1 transcription factor (SP1), transcript variant 1, mRNA [NM_138473]	GO:0005515|GO:0003700|GO:0044212|GO:0042826|GO:0030324|GO:0048706|GO:0005634|GO:0043353|GO:0048596|GO:0046872|GO:0042803|GO:0005622|GO:0005737|GO:0003690|GO:0032993|GO:0045944|GO:0044419|GO:0001103|GO:0035035|GO:0006355|GO:0060136|GO:0005730|GO:0043425|GO:0001892|GO:0060216|GO:0001829|GO:0000978|GO:0008022|GO:0003677|GO:0043923|GO:0035326|GO:0043565|GO:0001889|GO:0001503|GO:0030219|GO:0071837|GO:…	NM_138473	Hs.649191	6667	4436.34	4184.78	11.9664	11.9634	5764.18	4362.02	3182.83	3898.06	3528.93	5127.36	12.0369	12.0051	11.857	11.8292	11.8748	12.1863
A_33_P3313555	0.443838	0.643151	1.25292	up	NM_001042414	chr13:20315765-20315706	PSPC1	Homo sapiens paraspeckle component 1 (PSPC1), transcript variant 1, mRNA [NM_001042414]	GO:0005515|GO:0006355|GO:0005737|GO:0042382|GO:0000166|GO:0003723|GO:0005730|GO:0005654|GO:0005634|GO:0016363	NM_001042414	Hs.213198	55269	1237.24	808.519	9.86511	9.53982	2112.14	1078.59	520.989	808.388	671.112	946.056	10.4928	9.91085	9.19166	9.50978	9.43165	9.67802
A_23_P100196	0.00682504	0.0785851	1.28647	up	NM_005153	chr16:84812831-84812890	USP10	Homo sapiens ubiquitin specific peptidase 10 (USP10), mRNA [NM_005153]	GO:0005515|GO:0006511|GO:0016579|GO:0004843|GO:0030330|GO:0042980|GO:0005634|GO:0002039|GO:0005737|GO:0006281|GO:0006508|GO:0008233|GO:0045111|GO:0004221|GO:0008234|GO:0005769	NM_005153	Hs.136778	9100	10924	8471.4	13.3868	13.0234	13496.1	11139.1	8136.64	8835.58	7918.7	8659.93	13.3978	13.4722	13.2905	13.0522	13.087	12.9311
A_23_P6546	0.415982	0.620412	1.08252	up	NM_020461	chr22:50656772-50656713	TUBGCP6	Homo sapiens tubulin, gamma complex associated protein 6 (TUBGCP6), mRNA [NM_020461]	GO:0008017|GO:0005813|GO:0005737|GO:0000922|GO:0007020|GO:0000086|GO:0005874|GO:0005856|GO:0000278|GO:0008274|GO:0005829	NM_020461	Hs.336431	85378	513.917	439.823	8.79257	8.67817	598.477	475.219	468.054	441.209	398.63	479.63	8.62988	8.70844	9.0394	8.65119	8.69359	8.68975
A_23_P115137	0.123441	0.322873	1.16622	up	NM_006402	chr1:110944166-110944107	HBXIP	Homo sapiens hepatitis B virus x interacting protein (HBXIP), mRNA [NM_006402]	GO:0005515|GO:0005737|GO:0006916|GO:0043154|GO:0009615|GO:0019079|GO:0005829	NM_006402	Hs.439815	10542	14373.6	12905.6	13.8576	13.6358	16340.5	13510.1	13270.3	13017.1	11598.7	14101	13.7133	13.7806	14.0788	13.6116	13.6216	13.6741
A_23_P118061	0.534676	0.714403	1.09769	up	NM_181641	chr16:66592129-66592188	CKLF	Homo sapiens chemokine-like factor (CKLF), transcript variant 4, mRNA [NM_181641]	GO:0008009|GO:0016020|GO:0006935|GO:0008283|GO:0030593|GO:0048247|GO:0005576|GO:0048246|GO:0016021|GO:0032940|GO:0005615	NM_181641	Hs.15159	51192	6120.35	5423.87	12.5012	12.3667	6583.7	5508.95	6268.41	5510.37	4819.8	5941.43	12.2443	12.3698	12.8894	12.3464	12.3532	12.4005
A_33_P3213204	0.685272	0.818554	1.03934	up	NM_022149	chr3:184428985-184428926	MAGEF1	Homo sapiens melanoma antigen family F, 1 (MAGEF1), mRNA [NM_022149]		NM_022149	Hs.306123	64110	1025.09	888.44	9.73385	9.67819	1440.7	983.861	650.692	866.929	772.115	1026.28	9.90768	9.77516	9.51871	9.60977	9.63329	9.79151
A_23_P119337	0.0912439	0.274759	1.26195	up	NM_012068	chr19:50436754-50436813	ATF5	Homo sapiens activating transcription factor 5 (ATF5), transcript variant 1, mRNA [NM_012068]	GO:0005515|GO:0005667|GO:0003700|GO:0006357|GO:0003714|GO:0005730|GO:0005634|GO:0006916|GO:0043565|GO:0048712|GO:0005737|GO:0050768|GO:0046983	NM_012068	Hs.9754	22809	248.138	186.958	7.80739	7.47173	280.709	233.477	230.228	180.14	158.288	222.445	7.60135	7.75153	8.06929	7.41288	7.40476	7.59754
A_24_P256307	0.455288	0.652711	1.04179	up	NM_001659	chr12:49330310-49330251	ARF3	Homo sapiens ADP-ribosylation factor 3 (ARF3), mRNA [NM_001659]	GO:0006184|GO:0005622|GO:0048471|GO:0005737|GO:0005794|GO:0000166|GO:0007264|GO:0003924|GO:0016192|GO:0015031|GO:0005525	NM_001659	Hs.119177	377	12602.2	12399.7	13.636	13.5769	14494.2	12479.8	10832.5	12919.6	11428.4	12851.2	13.5144	13.647	13.7465	13.6017	13.6009	13.5282
A_23_P423864	0.822807	0.904371	1.03133	up	NM_198040	chr1:33789459-33789400	PHC2	Homo sapiens polyhomeotic homolog 2 (Drosophila) (PHC2), transcript variant 1, mRNA [NM_198040]	GO:0035102|GO:0031519|GO:0005515|GO:0008270|GO:0007275|GO:0005634|GO:0007283|GO:0003677|GO:0046872	NM_198040	Hs.524271	1912	1342.66	1182.1	10.14	10.0955	1854.63	1310.79	862.572	1340.71	1177.46	1028.11	10.2989	10.1923	9.92874	10.2445	10.2469	9.79508
A_23_P76705	0.0677337	0.235167	1.5739	up	NM_006322	chr13:113158954-113158433	TUBGCP3	Homo sapiens tubulin, gamma complex associated protein 3 (TUBGCP3), mRNA [NM_006322]	GO:0005515|GO:0005827|GO:0005813|GO:0043015|GO:0005814|GO:0005874|GO:0005819|GO:0005829|GO:0007338|GO:0005737|GO:0005198|GO:0007020|GO:0000086|GO:0005200|GO:0000278|GO:0005856	NM_006322	Hs.224152	10426	534.588	288.459	8.72688	8.07254	761.891	587.326	254.548	283.252	251.311	330.815	8.95102	9.01996	8.20966	8.02839	8.02783	8.1614
A_24_P135406	0.159841	0.370151	2.21141	up	NM_017634	chr8:25290129-25290070	KCTD9	Homo sapiens potassium channel tetramerisation domain containing 9 (KCTD9), mRNA [NM_017634]	GO:0016020|GO:0008076|GO:0005249|GO:0006813	NM_017634	Hs.72071	54793	74.2341	28.5212	5.9298	4.78484	116.71	85.2251	20.767	19.6087	15.0722	50.8827	6.4438	6.4484	4.89722	4.50103	4.24596	5.60752
A_23_P104471	0.577907	0.74686	1.1119	up	NM_001007271	chr10:76854275-76854216	DUSP13	Homo sapiens dual specificity phosphatase 13 (DUSP13), transcript variant 1, mRNA [NM_001007271]	GO:0005737|GO:0007126|GO:0006470|GO:0016787|GO:0008138|GO:0007283|GO:0004725	NM_001007271	Hs.178170	51207	23.364	21.4944	4.67989	4.52686	28.5219	23.5923	17.9777	16.9702	15.1	32.413	4.55982	4.7751	4.70475	4.3172	4.2483	5.01509
A_23_P253068	0.018509	0.124415	1.2485	up	NM_013366	chr9:140074667-140070265	ANAPC2	Homo sapiens anaphase promoting complex subunit 2 (ANAPC2), mRNA [NM_013366]	GO:0007094|GO:0006511|GO:0090129|GO:0004842|GO:0016567|GO:0045773|GO:0005634|GO:0000079|GO:0031145|GO:0030154|GO:0005829|GO:0008054|GO:0031915|GO:0005680|GO:0031625|GO:0051437|GO:0051436|GO:0051439|GO:0007399|GO:0007067|GO:0070979|GO:0050775|GO:0000075|GO:0005654|GO:0000278|GO:0051301	NM_013366	Hs.533262	29882	121.929	92.6807	6.83163	6.51143	157.45	122.499	85.8388	98.1667	75.6793	104.196	6.83366	6.91532	6.74591	6.58533	6.3764	6.57257
A_23_P26810	0.532978	0.713219	1.05006	up	NM_000546	chr17:7572691-7572632	TP53	Homo sapiens tumor protein p53 (TP53), transcript variant 1, mRNA [NM_000546]	GO:0005515|GO:0030308|GO:0000790|GO:0003700|GO:0006983|GO:0009303|GO:0001756|GO:0005657|GO:0002020|GO:0009792|GO:0030154|GO:0007406|GO:0002360|GO:0002326|GO:0006978|GO:0010332|GO:0000785|GO:0031625|GO:0000060|GO:0006977|GO:0030330|GO:0019901|GO:0005507|GO:0007569|GO:0007275|GO:0000122|GO:0007417|GO:0001701|GO:0000733|GO:0006284|GO:0000075|GO:0008270|GO:0005654|GO:0006289|GO:0019899|GO:0008134|GO:…	NM_000546	Hs.654481	7157	41.658	38.6671	5.43008	5.3596	54.5061	43.2875	27.1803	40.1526	35.12	40.7286	5.45545	5.58558	5.24921	5.42154	5.3496	5.30766
A_23_P324327	0.584674	0.750944	1.32198	up	NM_016235	chr16:19870688-19870629	GPRC5B	Homo sapiens G protein-coupled receptor, family C, group 5, member B (GPRC5B), mRNA [NM_016235]		NM_016235	Hs.148685	51704	14.4902	8.88743	3.79149	3.38879	7.19658	26.27	10.0041	8.04277	9.20456	9.41495	2.60574	4.92188	3.84685	3.2915	3.61017	3.26469
A_23_P168868	0.0104499	0.0959277	1.35986	up	NM_014754	chr8:97346598-97346657	PTDSS1	Homo sapiens phosphatidylserine synthase 1 (PTDSS1), mRNA [NM_014754]	GO:0016020|GO:0016021|GO:0008654|GO:0016740|GO:0006659	NM_014754	Hs.292579	9791	48410.4	41469.5	15.8771	15.4336	55147.8	50348.1	39735.3	42012	38411.4	43985.1	15.8946	16.0062	15.7304	15.3754	15.3805	15.545
A_23_P170978	0.478371	0.671596	1.11815	up	NM_017865	chr1:249144393-249144334	ZNF692	Homo sapiens zinc finger protein 692 (ZNF692), transcript variant 2, mRNA [NM_017865]	GO:0005622|GO:0006355|GO:0008270|GO:0005634|GO:0003677|GO:0046872	NM_017865	Hs.377705	55657	1528.25	1244.88	10.3225	10.1614	2012.88	1652.49	919.394	1087.67	1098.85	1548.11	10.4159	10.5364	10.0153	9.94063	10.1429	10.4008
A_23_P152838	0.169808	0.381478	1.53025	up	NM_002985	chr17:34199391-34199332	CCL5	Homo sapiens chemokine (C-C motif) ligand 5 (CCL5), mRNA [NM_002985]	GO:0014070|GO:0043627|GO:0031269|GO:0009651|GO:0043621|GO:0005615|GO:0042803|GO:0043623|GO:0031726|GO:0050904|GO:0030298|GO:0031622|GO:0006935|GO:0031729|GO:0031667|GO:0043526|GO:0045070|GO:0045071|GO:0031584|GO:0008009|GO:0032868|GO:0042531|GO:0007568|GO:0014068|GO:0042056|GO:0045785|GO:0045089|GO:0048245|GO:0010759|GO:0048247|GO:0048246|GO:0042119|GO:0031730|GO:0007267|GO:0050667|GO:0014911|GO:…	NM_002985	Hs.514821	6352	84.2142	48.3828	6.23355	5.61977	116.954	100.786	34.9024	42.6309	36.3071	66.2102	6.4468	6.65316	5.60069	5.49009	5.40084	5.9684
A_24_P681011	0.071147	0.240517	1.11919	up	NM_022740	chr7:139246970-139246911	HIPK2	Homo sapiens homeodomain interacting protein kinase 2 (HIPK2), transcript variant 1, mRNA [NM_022740]	GO:0005515|GO:0008284|GO:0001654|GO:0046330|GO:0061072|GO:0046332|GO:0005634|GO:0009952|GO:0060395|GO:0048596|GO:0007224|GO:0030514|GO:0043524|GO:0005737|GO:0030578|GO:0000166|GO:0050882|GO:0030182|GO:0051726|GO:0007628|GO:0006978|GO:0030511|GO:0031965|GO:0005813|GO:0060235|GO:0003714|GO:0071456|GO:0046790|GO:0006915|GO:0010842|GO:0060059|GO:0000122|GO:0005524|GO:0045766|GO:0006974|GO:0042771|GO:…	NM_022740	Hs.397465	28996	1544.78	1291.09	10.39	10.2276	1899.23	1473.86	1261.27	1269.05	1129.65	1474.58	10.3374	10.365	10.4676	10.1599	10.1897	10.3332
A_33_P3383955	0.125859	0.326235	1.13851	up	NM_000107	chr11:47238539-47238598	DDB2	Homo sapiens damage-specific DNA binding protein 2, 48kDa (DDB2), mRNA [NM_000107]	GO:0000209|GO:0005515|GO:0004842|GO:0005634|GO:0003677|GO:0051865|GO:0003684|GO:0043234|GO:0006281|GO:0006290|GO:0005654|GO:0006289|GO:0000718|GO:0009411	NM_000107	Hs.700338	1643	588.792	464.154	8.94097	8.75383	793.435	577.126	395.815	495.359	442.233	454.869	9.00999	8.99984	8.81309	8.8148	8.83796	8.60874
A_24_P128312	0.000639944	0.0301264	1.17543	up	NM_007135	chr9:130207248-130207307	ZNF79	Homo sapiens zinc finger protein 79 (ZNF79), mRNA [NM_007135]	GO:0005622|GO:0008150|GO:0003674|GO:0006355|GO:0008270|GO:0005634|GO:0003677|GO:0046872	NM_007135	Hs.522399	7633	250.477	197.413	7.7933	7.56011	323.67	244.722	183.037	196.828	182.307	213.104	7.78246	7.81994	7.7775	7.53983	7.60021	7.54027
A_33_P3244872	0.130206	0.332213	1.61599	up	NM_014810	chr1:180053181-180053240	CEP350	Homo sapiens centrosomal protein 350kDa (CEP350), mRNA [NM_014810]	GO:0005813|GO:0005737|GO:0005819|GO:0005730|GO:0005634|GO:0005856	NM_014810	Hs.413045	9857	55.4072	32.0298	5.71446	5.02205	87.22	51.4922	27.5094	26.8728	20.2855	48.931	6.07278	5.80435	5.26625	4.89327	4.62038	5.5525
A_24_P343377	0.185706	0.400356	1.16441	up	NM_001003714	chr7:99057746-99055957	ATP5J2	Homo sapiens ATP synthase, H+ transporting, mitochondrial Fo complex, subunit F2 (ATP5J2), nuclear gene encoding mitochondrial protein, transcript variant 3, mRNA [NM_001003714]	GO:0006200|GO:0022857|GO:0005743|GO:0005753|GO:0005739|GO:0022904|GO:0006754|GO:0016020|GO:0042776|GO:0016887|GO:0045263|GO:0006811|GO:0015992	NM_001003714	Hs.521056	9551	12909.3	11137.2	13.6293	13.4097	17898.6	11892.9	8936.58	12288.6	9917.28	11205.6	13.8636	13.5773	13.4469	13.5216	13.3978	13.3096
A_32_P182156	0.431199	0.632433	1.09075	up	NM_145806	chr10:135125327-135126332	ZNF511	Homo sapiens zinc finger protein 511 (ZNF511), mRNA [NM_145806]	GO:0005622|GO:0006355|GO:0008270|GO:0005634|GO:0003677|GO:0046872	NM_145806	Hs.422113	118472	1853.65	1592.7	10.6494	10.5241	2306.25	1913.34	1341.34	1466.96	1332.46	1978.7	10.63	10.7643	10.554	10.3679	10.4234	10.781
A_23_P329361	0.00445429	0.0650267	1.43273	up	NM_153603	chr16:23400358-23400299	COG7	Homo sapiens component of oligomeric golgi complex 7 (COG7), mRNA [NM_153603]	GO:0005622|GO:0005515|GO:0005794|GO:0033365|GO:0016020|GO:0000139|GO:0034067|GO:0006890|GO:0050821|GO:0017119|GO:0006486|GO:0006886	NM_153603	Hs.185807	91949	420.353	262.452	8.46531	7.94654	589.482	398.386	273.192	275.827	233.716	277.814	8.60725	8.48192	8.30676	7.98954	7.92854	7.92154
A_24_P32887	0.41029	0.615514	1.14531	up	NM_007371	chr9:136901234-136901175	BRD3	Homo sapiens bromodomain containing 3 (BRD3), mRNA [NM_007371]	GO:0005515|GO:0008150|GO:0003674|GO:0005634	NM_007371	Hs.522472	8019	29.6928	24.6301	4.93559	4.73986	43.8386	28.2774	16.9626	23.7089	18.4225	31.759	5.15804	5.02727	4.62147	4.73177	4.50332	4.98449
A_33_P3269408	0.877251	0.935152	1.02711	up	NM_207426	chr10:129539033-129539092	FOXI2	Homo sapiens forkhead box I2 (FOXI2), mRNA [NM_207426]	GO:0043565|GO:0051090|GO:0007389|GO:0005667|GO:0003690|GO:0009957|GO:0008301|GO:0003705|GO:0043049|GO:0005634|GO:0008134	NM_207426	Hs.449674	399823	8516.62	8543.86	13.0137	12.9751	10159.8	8912.61	6477.45	7165.54	6392.3	12073.7	12.9519	13.1486	12.9406	12.7334	12.7683	13.4237
A_23_P101737	0.0520427	0.20686	1.60506	up	NM_032482	chr19:2232170-2232229	DOT1L	Homo sapiens DOT1-like, histone H3 methyltransferase (S. cerevisiae) (DOT1L), mRNA [NM_032482]	GO:0005515|GO:0008168|GO:0034968|GO:0005634|GO:0003677|GO:0016740|GO:0018024|GO:0016568	NM_032482	Hs.713641	84444	649.531	354.899	9.02712	8.34449	968.646	640.438	339.51	332.929	279.271	452.497	9.32142	9.14601	8.61393	8.24817	8.18323	8.60207
A_24_P306720	0.0115937	0.100392	1.40026	up	NR_036500	chr14:89885621-89885680	LOC400236	Homo sapiens uncharacterized LOC400236 (LOC400236), non-coding RNA [NR_036500]		NR_036500	Hs.585207	400236	465.735	306.677	8.65047	8.16478	575.717	426.04	395.447	338.003	283.366	298.661	8.56895	8.57152	8.81095	8.2708	8.20466	8.01887
A_23_P58102	0.26951	0.488101	1.08762	up	NM_015004	chr3:45038715-45043059	EXOSC7	Homo sapiens exosome component 7 (EXOSC7), transcript variant 1, mRNA [NM_015004]	GO:0005515|GO:0006396|GO:0016070|GO:0016071|GO:0003723|GO:0006364|GO:0005730|GO:0043928|GO:0004532|GO:0005634|GO:0000178|GO:0005829|GO:0006401|GO:0005737|GO:0000175|GO:0000288	NM_015004	Hs.719958	23016	1280.85	1086.03	10.0939	9.97278	1629.53	1294.98	918.051	1037.46	930.432	1290.19	10.0936	10.1758	10.0125	9.87526	9.90728	10.1358
A_33_P3288294	0.966495	0.984079	1.02038	up	AJ535838	chr8:33246513-33246454	FUT10	fucosyltransferase 10 (alpha (1,3) fucosyltransferase) [Source:HGNC Symbol;Acc:19234] [ENST00000335589]	GO:0030097|GO:0046920|GO:0042355|GO:0005794|GO:0016757|GO:0006605|GO:0009790|GO:0007399|GO:0009566|GO:0016020|GO:0006457|GO:0032580|GO:0042060|GO:0006486|GO:0016021		Hs.458713	84750	36.0038	25.0989	4.81716	4.78805	71.2508	28.1903	8.57031	21.2957	26.2091	27.792	5.81441	5.02118	3.6159	4.5966	4.96127	4.80628
A_33_P3310430	0.217025	0.43565	1.15582	up	NM_001137610	chr8:12283457-12283398	FAM86B2	Homo sapiens family with sequence similarity 86, member B2 (FAM86B2), mRNA [NM_001137610]		NM_001137610	Hs.458413	653333	2307.29	1856.28	10.9838	10.7749	2845.58	2200.3	1875.98	2074.72	1848.69	1645.43	10.9398	10.9669	11.0446	10.9009	10.9268	10.4969
A_23_P325155	0.0443095	0.191421	1.56856	up	NM_138939	chr3:112648223-112648164	CD200R1	Homo sapiens CD200 receptor 1 (CD200R1), transcript variant 2, mRNA [NM_138939]	GO:0005515|GO:0005886|GO:0044419|GO:0050776|GO:0005576|GO:0004872|GO:0016021	NM_138939	Hs.309158	131450	1134.72	636.961	9.83721	9.18778	1705.54	1091	607.628	632.83	556.274	721.78	10.1674	9.92789	9.41634	9.15805	9.14748	9.25779
A_23_P117599	0.149264	0.358088	1.48603	up	NM_012111	chr14:77928985-77929044	AHSA1	Homo sapiens AHA1, activator of heat shock 90kDa protein ATPase homolog 1 (yeast) (AHSA1), mRNA [NM_012111]	GO:0005515|GO:0005737|GO:0006457|GO:0005783|GO:0051087|GO:0006950|GO:0032781|GO:0001671|GO:0005829	NM_012111	Hs.204041	10598	9357.85	5923.04	13.047	12.4756	13101.6	10301.3	4670.61	5620.79	4876.22	7272.11	13.3422	13.3598	12.4392	12.377	12.3704	12.6794
A_33_P3212823	0.645226	0.793072	1.07064	up	NM_001135865	chr16:22547334-22547393	LOC100132247	Homo sapiens nuclear pore complex interacting protein related gene (LOC100132247), mRNA [NM_001135865]		NM_001135865	Hs.720286	100132247	7299.15	6345.94	12.7004	12.6019	10666.7	6706.24	4524.5	6889.61	5947.1	6201.11	13.0366	12.6664	12.3981	12.6777	12.6673	12.4607
A_23_P104362	0.576375	0.745742	1.02657	up	NM_004092	chr10:135176314-135176255	ECHS1	Homo sapiens enoyl CoA hydratase, short chain, 1, mitochondrial (ECHS1), nuclear gene encoding mitochondrial protein, mRNA [NM_004092]	GO:0005739|GO:0005515|GO:0006635|GO:0005759|GO:0006631|GO:0005625|GO:0004300|GO:0044255|GO:0016829	NM_004092	Hs.76394	1892	5170.37	4789.2	12.2177	12.1799	6216.1	5277.89	4017.13	4732.83	4196.63	5438.13	12.15	12.299	12.2043	12.1256	12.1459	12.2682
A_23_P374288	0.0363505	0.173747	1.27637	up	NM_007359	chr17:38328012-38328071	CASC3	Homo sapiens cancer susceptibility candidate 3 (CASC3), mRNA [NM_007359]	GO:0008380|GO:0005515|GO:0006397|GO:0048471|GO:0008298|GO:0016070|GO:0016071|GO:0003723|GO:0005730|GO:0006950|GO:0005634|GO:0006417|GO:0042802|GO:0005829|GO:0008150|GO:0005737|GO:0016607|GO:0000184|GO:0030529|GO:0006810|GO:0051028|GO:0019899|GO:0035145|GO:0031625	NM_007359	Hs.730662	22794	4547.36	3403.43	12.0165	11.6644	5308.9	4711.29	3621.9	3252.26	2867.86	4090.17	11.8966	12.1185	12.0344	11.5629	11.5791	11.8512
A_23_P11214	0.0079054	0.0840026	1.11663	up	NM_017544	chrX:118722626-118722567	NKRF	Homo sapiens NFKB repressing factor (NKRF), transcript variant 2, mRNA [NM_017544]	GO:0005622|GO:0003725|GO:0005737|GO:0005730|GO:0005634|GO:0045892|GO:0003677	NM_017544	Hs.437084	55922	4644.2	3938.43	12.0467	11.8876	5625.91	4674.56	3632.14	4101.74	3572.17	4141.39	11.9968	12.1038	12.0395	11.8997	11.8925	11.8705
A_33_P3286499	0.487834	0.679128	1.15451	up		chrX:152160822-152160763							32.03	27.8479	5.12038	4.91309	35.8721	26.0966	34.1213	21.529	28.8482	33.1664	4.87939	4.91223	5.56951	4.60914	5.08522	5.04491
A_23_P87560	0.217084	0.43565	1.07828	up	NM_001731	chr12:92537607-92537548	BTG1	Homo sapiens B-cell translocation gene 1, anti-proliferative (BTG1), mRNA [NM_001731]	GO:0003712|GO:0005515|GO:0006355|GO:0030308|GO:0008285|GO:0005634|GO:0042981|GO:0045766|GO:0005737|GO:0016477|GO:0045663|GO:0019899|GO:0019900|GO:0045603	NM_001731	Hs.255935	694	2656.87	2260.96	11.1805	11.0718	3327.56	2727.47	1915.59	2360.46	2117.8	2304.62	11.1845	11.2836	11.0734	11.0926	11.1333	10.9894
A_24_P135193	0.849276	0.919429	1.0551	up	NM_018314	chr11:18586542-18586483	UEVLD	Homo sapiens UEV and lactate/malate dehyrogenase domains (UEVLD), transcript variant 2, mRNA [NM_018314]	GO:0044262|GO:0000166|GO:0016491|GO:0015031|GO:0006464|GO:0016616	NM_018314	Hs.407991	55293	48.4614	39.2671	5.44764	5.37027	83.6412	43.3342	18.4089	42.5917	32.6029	42.6068	6.01585	5.58861	4.73847	5.48919	5.24921	5.37239
A_23_P25994	0.0826367	0.261249	1.37995	up	NM_001008530	chr14:93178016-93176171	LGMN	Homo sapiens legumain (LGMN), transcript variant 2, mRNA [NM_001008530]	GO:0005770|GO:0042359|GO:0045177|GO:0004197|GO:0043524|GO:0040015|GO:0004674|GO:0006766|GO:0006508|GO:0001101|GO:0008233|GO:0008202|GO:0043202	NM_001008530	Hs.18069	5641	751.344	472.509	9.24063	8.77601	1075.57	773.985	404.471	488.134	407.155	522.238	9.46646	9.41316	8.84227	8.79042	8.72205	8.81555
A_23_P104734	0.300751	0.518739	1.30528	up	NM_152713	chr11:125489999-125490703	STT3A	Homo sapiens STT3, subunit of the oligosaccharyltransferase complex, homolog A (S. cerevisiae) (STT3A), mRNA [NM_152713]	GO:0016020|GO:0005783|GO:0005789|GO:0004579|GO:0005624|GO:0006486|GO:0016021|GO:0008250|GO:0044267|GO:0016740|GO:0043687|GO:0018279	NM_152713	Hs.504237	3703	3849.39	2714.53	11.6793	11.2949	5334.93	4130.64	2082.59	2318.19	2040.21	3785.2	11.9067	11.9235	11.2076	11.0666	11.0799	11.7382
A_23_P206759	0.259117	0.478184	1.23244	up	NM_014761	chr16:71961764-71961823	IST1	Homo sapiens increased sodium tolerance 1 homolog (yeast) (IST1), mRNA [NM_014761]	GO:0005515|GO:0007049|GO:0005793|GO:0016023|GO:0051301	NM_014761	Hs.232194	9798	2139.44	1585.23	10.8105	10.509	2996.51	2139.44	1282.37	1455.16	1253	2047.53	11.0213	10.917	10.4932	10.3566	10.3356	10.8348
A_23_P68486	0.336186	0.552455	1.09768	up	NM_080821	chr20:54943040-54943099	C20orf108	Homo sapiens chromosome 20 open reading frame 108 (C20orf108), mRNA [NM_080821]	GO:0016020|GO:0016021	NM_080821	Hs.143736	116151	671.789	562.204	9.15814	9.02368	802.009	685.502	527.857	602.772	560.693	523.146	9.03072	9.22972	9.21398	9.09182	9.16213	8.81711
A_23_P123265	0.85312	0.921553	1.01463	up	NM_015411	chr7:56147679-56147738	SUMF2	Homo sapiens sulfatase modifying factor 2 (SUMF2), transcript variant 2, mRNA [NM_015411]	GO:0005783|GO:0005488|GO:0005788|GO:0046872	NM_015411	Hs.279696	25870	433.23	402.072	8.55392	8.53296	519.846	440.7	339.142	385.194	335.09	485.931	8.43411	8.61612	8.61154	8.45116	8.43962	8.70812
A_33_P3331267	0.134782	0.339154	1.14263	up		chr6:109315720-109315661		Q2M2B7_HUMAN (Q2M2B7) Sestrin 1, partial (68%) [THC2527965]					84.7054	71.4422	6.35528	6.16292	116.031	79.1346	58.9505	80.7654	57.3255	76.2356	6.43357	6.35451	6.27775	6.32324	6.00284	6.16267
A_33_P3345608	0.0277181	0.151874	1.31611	up	NM_001202438	chr10:127429706-127429765	C10orf137	Homo sapiens chromosome 10 open reading frame 137 (C10orf137), transcript variant 1, mRNA [NM_001202438]	GO:0006355|GO:0005488|GO:0005634	NM_001202438	Hs.468688	26098	240.813	165.361	7.70707	7.31079	324.464	249.692	148.282	160.044	153.454	182.583	7.78419	7.85051	7.48652	7.24216	7.35282	7.3374
A_23_P364613	0.503574	0.691021	1.14886	up	NM_138413	chr10:99372173-99372232	HOGA1	Homo sapiens 4-hydroxy-2-oxoglutarate aldolase 1 (HOGA1), nuclear gene encoding mitochondrial protein, transcript variant 1, mRNA [NM_138413]	GO:0005739|GO:0008700|GO:0009436|GO:0016829	NM_138413	Hs.180346	112817	15.9264	13.373	4.14154	3.94134	16.4562	16.9874	14.3355	16.4081	12.0981	11.6129	3.75709	4.30173	4.36581	4.26718	3.95615	3.60069
A_23_P154256	0.0254947	0.145943	1.24107	up	NM_032213	chr2:85618691-85618750	ELMOD3	Homo sapiens ELMO/CED-12 domain containing 3 (ELMOD3), transcript variant 1, mRNA [NM_032213]	GO:0006909|GO:0005856|GO:0005096	NM_032213	Hs.269990	84173	1372.56	1032.78	10.2172	9.90559	1618.95	1329.54	1169.2	1008.32	921.906	1168.11	10.0845	10.2119	10.3551	9.83468	9.89584	9.98624
A_24_P195037	0.109146	0.302279	1.13982	up	NM_198077	chr1:85724296-85724237	C1orf52	Homo sapiens chromosome 1 open reading frame 52 (C1orf52), transcript variant 1, mRNA [NM_198077]		NM_198077	Hs.26226	148423	1357.38	1090.29	10.1683	9.9795	1847.05	1284.88	940.228	1081.77	932.229	1256.88	10.2915	10.1645	10.0489	9.93183	9.90894	10.0977
A_23_P77440	0.201252	0.417375	1.22511	up	NM_173165	chr16:68225293-68225352	NFATC3	Homo sapiens nuclear factor of activated T-cells, cytoplasmic, calcineurin-dependent 3 (NFATC3), transcript variant 1, mRNA [NM_173165]	GO:0071285|GO:0001569|GO:0003700|GO:0005886|GO:0006357|GO:0006366|GO:0005730|GO:0005634|GO:0003677|GO:0005829|GO:0007507|GO:0045333|GO:0005737|GO:0006954|GO:0045944|GO:0003682|GO:0055001|GO:0051145	NM_173165	Hs.436585	4775	1650.95	1217.25	10.4288	10.1359	2344.35	1603.29	1005.22	1072.65	1110.56	1468.55	10.6565	10.4875	10.1423	9.92149	10.1588	10.3273
A_33_P3277883	0.000227633	0.0213091	2.32217	up	NR_033828	chr4:7035198-7035139	LOC100129931	Homo sapiens uncharacterized LOC100129931 (LOC100129931), non-coding RNA [NR_033828]		NR_033828	Hs.707753	100129931	124.678	49.371	6.89323	5.67776	144.325	121.925	107.784	51.2928	43.0544	53.7657	6.72876	6.90742	7.04353	5.73316	5.62462	5.67551
A_23_P101392	0.0799962	0.256579	1.19217	up	NM_024074	chr19:16799430-16799489	TMEM38A	Homo sapiens transmembrane protein 38A (TMEM38A), mRNA [NM_024074]	GO:0031965|GO:0016020|GO:0033017|GO:0005267|GO:0005634|GO:0016021|GO:0006813|GO:0071805|GO:0006811	NM_024074	Hs.436068	79041	203.263	160.412	7.50558	7.25199	258.672	210.754	140.364	151.334	134.671	195.232	7.48152	7.627	7.40822	7.16186	7.16684	7.42727
A_33_P3286218	0.69009	0.819897	1.06151	up	NR_002771	chr1:64014962-64015021	DLEU2L	Homo sapiens deleted in lymphocytic leukemia 2-like (DLEU2L), non-coding RNA [NR_002771]		NR_002771	Hs.659291	79469	868.37	724.258	9.45773	9.37162	1283.24	821.282	500.583	704.286	590.563	877.925	9.73565	9.50357	9.13396	9.30888	9.24205	9.56392
A_33_P3313929	0.128011	0.329163	1.75849	up	NM_031409	chr6:167552098-167552157	CCR6	Homo sapiens chemokine (C-C motif) receptor 6 (CCR6), transcript variant 2, mRNA [NM_031409]	GO:0005886|GO:0004930|GO:0002407|GO:0006928|GO:0007204|GO:0007165|GO:0006955|GO:0006968|GO:0006935|GO:0005887|GO:0006959|GO:0004950|GO:0016493|GO:0004872|GO:0004871	NM_031409	Hs.46468	1235	280.373	124.771	7.73814	6.9238	436.91	308.98	95.2283	124.02	115.513	134.78	8.1962	8.1293	6.88891	6.90024	6.94474	6.9264
A_33_P3390456	0.00247303	0.0523965	1.27264	up	NM_001190979	chr12:42604410-42604351	YAF2	Homo sapiens YY1 associated factor 2 (YAF2), transcript variant 1, mRNA [NM_001190979]	GO:0005622|GO:0005515|GO:0005737|GO:0003714|GO:0003713|GO:0005730|GO:0008270|GO:0005634|GO:0045893|GO:0045892|GO:0046872	NM_001190979	Hs.708084	10138	139.153	103.189	7.00933	6.6615	188.039	124.087	105.334	106.404	89.0524	114.112	7.07625	6.93818	7.01355	6.69297	6.59699	6.69454
A_33_P3355407	0.275069	0.493495	1.3225	up	NR_004404	chr1:28835114-28835173	RNU105A	Homo sapiens RNA, U105A small nucleolar (RNU105A), small nucleolar RNA [NR_004404]		NR_004404	Hs.469723	26768	213.796	149.79	7.50378	7.10051	300.019	229.619	111.75	117.466	111.868	220.037	7.68879	7.73065	7.09187	6.81662	6.89963	7.58527
A_33_P3267745	0.837629	0.913472	1.05341	up		chr9:139009978-139009919		Q3W7R2_9ACTO (Q3W7R2) ABC transporter, partial (4%) [THC2534319]					20.5916	15.8753	4.276	4.20094	37.823	12.75	11.2018	15.105	15.2487	17.2723	4.95542	3.86742	4.00517	4.16652	4.26015	4.17615
A_23_P115597	0.208477	0.425469	1.13308	up	NM_014915	chr10:27302014-27301955	ANKRD26	Homo sapiens ankyrin repeat domain 26 (ANKRD26), mRNA [NM_014915]	GO:0005813	NM_014915	Hs.361041	22852	437.897	346.784	8.51512	8.33487	580.748	463.882	269.06	346.648	312.93	380.775	8.58118	8.68054	8.28365	8.3056	8.33775	8.36127
A_32_P128391	0.0366647	0.174466	1.5576	up	NR_038842	chr1:37920866-37920807	LOC728431	Homo sapiens uncharacterized LOC728431 (LOC728431), non-coding RNA [NR_038842]		NR_038842	Hs.380738	728431	91.2417	56.6343	6.4736	5.83428	115.64	74.6102	83.4745	49.505	44.1267	76.2711	6.42907	6.28208	6.70966	5.68125	5.65806	6.16354
A_23_P118246	0.519835	0.703204	1.11498	up	NM_016095	chr16:85711713-85711654	GINS2	Homo sapiens GINS complex subunit 2 (Psf2 homolog) (GINS2), mRNA [NM_016095]	GO:0006260|GO:0005515|GO:0000084|GO:0006271|GO:0005654|GO:0005634|GO:0000278	NM_016095	Hs.433180	51659	8365.13	7204.48	12.9275	12.7705	11247.9	8998.89	4848.57	7088.07	6112.29	8413.07	13.1194	13.1634	12.4997	12.7121	12.7069	12.8924
A_23_P101461	0.638111	0.788393	1.04417	up	NM_030818	chr19:13874029-13874088	CCDC130	Homo sapiens coiled-coil domain containing 130 (CCDC130), mRNA [NM_030818]	GO:0005515|GO:0005575|GO:0009615	NM_030818	Hs.24998	81576	2931.85	2653.02	11.3632	11.3009	3358.44	2776.56	2660.56	2659.59	2254.85	3044.62	11.1973	11.32	11.5724	11.2728	11.2254	11.4044
A_23_P11160	0.995459	0.99788	1.00098	up	NM_024597	chrX:135299676-135299617	MAP7D3	Homo sapiens MAP7 domain containing 3 (MAP7D3), transcript variant 1, mRNA [NM_024597]	GO:0005813|GO:0005737|GO:0005819|GO:0005730|GO:0005634|GO:0005856	NM_024597	Hs.446275	79649	681.526	637.032	9.20059	9.19918	745.687	639.64	659.251	711.741	643.02	556.334	8.92355	9.14313	9.53508	9.32512	9.36977	8.90264
A_23_P86283	0.0220839	0.135639	1.40151	up	NM_006762	chr1:31205902-31205843	LAPTM5	Homo sapiens lysosomal protein transmembrane 5 (LAPTM5), mRNA [NM_006762]	GO:0016020|GO:0005887|GO:0006810|GO:0005765|GO:0005764	NM_006762	Hs.371021	7805	8093.39	5630.84	12.8984	12.4115	10624.4	8207.88	5447.89	5527.7	4845.83	6519	13.023	13.0159	12.6564	12.349	12.3591	12.5263
A_33_P3356752	0.860716	0.925421	1.02007	up	NM_001039966	chr7:1132386-1132445	GPER	Homo sapiens G protein-coupled estrogen receptor 1 (GPER), transcript variant 3, mRNA [NM_001039966]	GO:0005794|GO:0005886|GO:0045742|GO:0004930|GO:0005783|GO:0042562|GO:0030284|GO:0000139|GO:0007186|GO:0005887|GO:0005789|GO:0004872|GO:0070374|GO:0004871|GO:0005496	NM_001039966	Hs.20961	2852	20.3656	19.5878	4.49747	4.4688	24.2113	18.3217	18.5636	16.8541	19.6979	22.2115	4.32346	4.41987	4.74907	4.30759	4.58338	4.51543
A_33_P3242713	0.00354732	0.0597239	1.30472	up	AK022058	chr18:8015115-8015174		Homo sapiens cDNA FLJ11996 fis, clone HEMBB1001449. [AK022058]					97.4924	70.6364	6.53828	6.15453	134.573	87.9523	69.9516	68.2331	64.0724	79.6039	6.64267	6.48217	6.49	6.10617	6.137	6.22043
A_23_P31143	0.126848	0.32782	1.23583	up	NM_001003395	chr6:125584445-125584504	TPD52L1	Homo sapiens tumor protein D52-like 1 (TPD52L1), transcript variant 2, mRNA [NM_001003395]	GO:0005515|GO:0048471|GO:0046982|GO:0006919|GO:0046330|GO:0006917|GO:0008656|GO:0042803|GO:0042802|GO:0005737|GO:0006309|GO:0043406|GO:0000086	NM_001003395	Hs.591347	7164	6664.87	5242.7	12.6218	12.3163	7582.88	6552.31	5859.41	5946.36	5105.61	4676.11	12.472	12.6247	12.7687	12.4598	12.4403	12.049
A_23_P1145	0.222827	0.441257	1.06933	up	NM_018109	chr10:30602535-30602476	MTPAP	Homo sapiens mitochondrial poly(A) polymerase (MTPAP), nuclear gene encoding mitochondrial protein, mRNA [NM_018109]	GO:0006397|GO:0008219|GO:0006378|GO:0030145|GO:0000287|GO:0005794|GO:0005886|GO:0003723|GO:0016779|GO:0005730|GO:0005634|GO:0005524|GO:0042803|GO:0006351|GO:0042802|GO:0002134|GO:0005739|GO:0004652|GO:0005737|GO:0000166|GO:0071044|GO:0016740	NM_018109	Hs.173946	55149	2100.44	1808.19	10.839	10.7423	2545.66	2168.11	1587.54	1900.45	1689.01	1835.12	10.781	10.9416	10.7946	10.7691	10.7999	10.658
A_23_P103476	0.0240491	0.141311	1.05654	up	NM_013319	chr1:11346237-11346296	UBIAD1	Homo sapiens UbiA prenyltransferase domain containing 1 (UBIAD1), mRNA [NM_013319]	GO:0005739|GO:0009234|GO:0005737|GO:0016020|GO:0005783|GO:0005789|GO:0005634|GO:0016021|GO:0042371|GO:0016740|GO:0004659	NM_013319	Hs.522933	29914	1574.38	1384.29	10.4084	10.329	1981.87	1547.88	1193.39	1428.8	1221.06	1503	10.3952	10.4385	10.3914	10.3312	10.2993	10.3566
A_23_P402287	0.138792	0.344556	1.19384	up	NM_153371	chr13:28120442-28120383	LNX2	Homo sapiens ligand of numb-protein X 2 (LNX2), mRNA [NM_153371]	GO:0051260|GO:0008270|GO:0030165|GO:0046872	NM_153371	Hs.132359	222484	1919.04	1511.62	10.7219	10.4663	2248.36	1846.95	1661.81	1653.44	1493.6	1387.81	10.5899	10.7122	10.8637	10.5552	10.6031	10.2407
A_23_P112061	0.825905	0.906311	1.09077	up	NM_152419	chr8:43056897-43056956	HGSNAT	Homo sapiens heparan-alpha-glucosaminide N-acetyltransferase (HGSNAT), mRNA [NM_152419]	GO:0015019|GO:0016746|GO:0016020|GO:0007041|GO:0016021|GO:0005765|GO:0051259	NM_152419	Hs.600384	138050	570.232	490.478	8.91266	8.78732	513.889	408.82	787.988	595.162	535.703	340.567	8.42156	8.5166	9.79983	9.07171	9.09439	8.19585
A_33_P3389634	0.292639	0.511107	1.08459	up	NM_001747	chr2:85622075-85622016	CAPG	Homo sapiens capping protein (actin filament), gelsolin-like (CAPG), mRNA [NM_001747]	GO:0042470|GO:0051016|GO:0031965|GO:0005737|GO:0006461|GO:0030031|GO:0005730|GO:0008290|GO:0005634|GO:0003779	NM_001747	Hs.516155	822	1252.58	1048.09	10.0438	9.92668	1702.13	1229.72	825.884	1071.5	914.19	1158.58	10.1649	10.1054	9.86117	9.91934	9.88409	9.97662
A_24_P410610	0.582776	0.749459	1.06981	up	NM_001160301	chr1:98186292-98186233	DPYD	Homo sapiens dihydropyrimidine dehydrogenase (DPYD), transcript variant 2, mRNA [NM_001160301]	GO:0050661|GO:0017113|GO:0006214|GO:0051539|GO:0006210|GO:0050660|GO:0006212|GO:0006222|GO:0009055|GO:0055086|GO:0046872|GO:0042803|GO:0005829|GO:0046135|GO:0005737|GO:0006145|GO:0016491|GO:0006207|GO:0006206|GO:0004158|GO:0006208	NM_001160301	Hs.335034	1806	171.558	155.457	7.32541	7.22806	198.824	149.536	166.313	155.162	149.642	161.565	7.15579	7.17985	7.64059	7.19535	7.31052	7.17831
A_23_P162874	0.230141	0.449487	1.69981	up	NM_005348	chr14:102549512-102549453	HSP90AA1	Homo sapiens heat shock protein 90kDa alpha (cytosolic), class A member 1 (HSP90AA1), transcript variant 2, mRNA [NM_005348]	GO:0005515|GO:0006986|GO:0006200|GO:0005886|GO:0050999|GO:0045040|GO:0042803|GO:0045429|GO:0005829|GO:0042802|GO:0005622|GO:0042026|GO:0005737|GO:0000166|GO:0006457|GO:0007411|GO:0000086|GO:0046209|GO:0030235|GO:0006839|GO:0016887|GO:0042470|GO:0030911|GO:0006950|GO:0005524|GO:0007165|GO:0004674|GO:0034619|GO:0051082|GO:0000278	NM_005348	Hs.525600	3320	13454.4	7002.79	13.4991	12.7337	22020.1	13637.3	4705.67	7213.53	6000.65	7794.2	14.2478	13.7995	12.4499	12.7449	12.6777	12.7784
A_32_P141612	0.00379142	0.0612014	1.35668	up	NM_002552	chr2:148691827-148691768	ORC4	Homo sapiens origin recognition complex, subunit 4 (ORC4), transcript variant 2, mRNA [NM_002552]	GO:0017111|GO:0000808|GO:0000216|GO:0005634|GO:0003688|GO:0003677|GO:0005524|GO:0006260|GO:0000084|GO:0000082|GO:0000166|GO:0006270|GO:0000075|GO:0005654|GO:0005664|GO:0000278	NM_002552	Hs.558364	5000	189.91	131.696	7.4371	6.99702	239.262	172.169	158.299	138.751	119.223	137.114	7.38715	7.35482	7.56933	7.04868	6.99477	6.94762
A_33_P3257027	0.649484	0.796452	1.08802	up	NM_002009	chr15:49776810-49776869	FGF7	Homo sapiens fibroblast growth factor 7 (FGF7), mRNA [NM_002009]	GO:0008286|GO:0010838|GO:0008284|GO:0051549|GO:0010463|GO:0030324|GO:0005111|GO:0050731|GO:0005615|GO:0031069|GO:0001541|GO:0060665|GO:0060501|GO:0051781|GO:0043129|GO:0008201|GO:0006656|GO:0050679|GO:0005794|GO:0031532|GO:0009611|GO:0005576|GO:0008654|GO:0042056|GO:0050918|GO:0007165|GO:0008544|GO:0008543|GO:0034394|GO:0042060|GO:0061033|GO:0008083|GO:0060445	NM_002009	Hs.567268	2252	53.3375	45.391	5.68158	5.55988	76.8559	56.8819	26.2747	43.7765	38.196	54.2004	5.9122	5.92935	5.20319	5.51934	5.47178	5.68852
A_23_P107513	0.0307117	0.159592	1.05623	up	NM_024899	chr18:12674543-12673452	CEP76	Homo sapiens centrosomal protein 76kDa (CEP76), mRNA [NM_024899]	GO:0005515|GO:0005813|GO:0005737|GO:0005814|GO:0000086|GO:0046599|GO:0005856|GO:0000278|GO:0005829	NM_024899	Hs.236940	79959	1536.35	1343.42	10.365	10.2861	1985.09	1478.18	1145.79	1399.79	1216.74	1413.73	10.3982	10.3696	10.3273	10.3036	10.2928	10.2618
A_33_P3355296	0.411032	0.616108	1.11107	up	AK311066	chr2:242688306-242688365	D2HGDH	D-2-hydroxyglutarate dehydrogenase [Source:HGNC Symbol;Acc:28358] [ENST00000537090]	GO:0005739|GO:0051592|GO:0008762|GO:0005759|GO:0050660|GO:0006103|GO:0032026|GO:0032025|GO:0044267|GO:0010043|GO:0051990|GO:0010042		Hs.516813	728294	38.0259	34.7031	5.36204	5.21009	44.6738	32.4973	36.9066	32.2714	32.0494	39.7886	5.18362	5.22174	5.68076	5.12664	5.22731	5.27633
A_23_P79518	0.290279	0.508843	1.36238	up	NM_000576	chr2:113587488-113587429	IL1B	Homo sapiens interleukin 1, beta (IL1B), mRNA [NM_000576]	GO:0032755|GO:0014070|GO:0009408|GO:0019221|GO:0033591|GO:0002711|GO:0005615|GO:0032757|GO:0031622|GO:0030730|GO:0032496|GO:0034116|GO:0033198|GO:0007613|GO:0043123|GO:0043122|GO:0010332|GO:0032355|GO:0032729|GO:0045410|GO:0032725|GO:0007566|GO:0010193|GO:0007568|GO:0019904|GO:0030593|GO:0010243|GO:0014805|GO:0043278|GO:0005125|GO:0045086|GO:0042060|GO:0035176|GO:0008083|GO:0045080|GO:0042346|GO:…	NM_000576	Hs.126256	3553	13.3443	7.87012	3.65706	3.21093	23.6203	7.66933	8.74334	7.91655	6.09026	9.60356	4.28468	3.04303	3.64346	3.27093	3.06064	3.3012
A_23_P118749	0.881303	0.937408	1.01023	up	NM_016041	chr17:5377972-5377913	DERL2	Homo sapiens Der1-like domain family, member 2 (DERL2), mRNA [NM_016041]	GO:0006986|GO:0005515|GO:0008284|GO:0016020|GO:0030307|GO:0005783|GO:0030970|GO:0005789|GO:0030176|GO:0016021|GO:0030433|GO:0030968	NM_016041	Hs.286131	51009	3993.96	3764.32	11.8327	11.8181	4618.68	3839.37	3523.83	3923.28	3260.92	4108.75	11.6879	11.8202	11.99	11.837	11.7602	11.857
A_23_P53267	0.103789	0.29388	1.20897	up	NM_023012	chr12:122989804-122989745	RSRC2	Homo sapiens arginine/serine-rich coiled-coil 2 (RSRC2), transcript variant 1, mRNA [NM_023012]		NM_023012	Hs.432996	65117	17748.2	15765.7	14.1801	13.9063	19983.7	17771.4	15489.4	14749.8	13294.5	19253	14.0477	14.2215	14.271	13.7754	13.8153	14.1281
A_23_P17471	0.374895	0.58564	1.10791	up	NM_022760	chr20:2819526-2819370	FAM113A	Homo sapiens family with sequence similarity 113, member A (FAM113A), mRNA [NM_022760]	GO:0016787	NM_022760	Hs.29341	64773	96.6668	85.4226	6.56003	6.41219	112.772	84.9612	92.2669	91.826	77.4862	86.9555	6.39615	6.44343	6.84052	6.49377	6.40775	6.33503
A_23_P82941	0.00638289	0.0760788	1.24367	up	NM_006421	chr8:68110253-68110194	ARFGEF1	Homo sapiens ADP-ribosylation factor guanine nucleotide-exchange factor 1 (brefeldin A-inhibited) (ARFGEF1), mRNA [NM_006421]	GO:0005622|GO:0005515|GO:0005085|GO:0008060|GO:0005086|GO:0005737|GO:0005794|GO:0005730|GO:0032012|GO:0017022|GO:0005634|GO:0006887	NM_006421	Hs.656902	10565	1590.91	1192.38	10.4263	10.1117	1955.07	1590.25	1227.41	1159.79	1060.01	1357.33	10.3735	10.4775	10.4279	10.0318	10.0936	10.2097
A_33_P3358347	0.0899715	0.272947	1.57814	up		chr11:047187868-047187809							274.972	160.031	7.85463	7.19641	380.574	298.273	146.067	134.458	116.227	229.409	8.01239	8.08604	7.46548	7	6.9506	7.63863
A_24_P413126	0.0303082	0.158582	14.3428	up	NM_020182	chr20:56223548-56223489	PMEPA1	Homo sapiens prostate transmembrane protein, androgen induced 1 (PMEPA1), transcript variant 1, mRNA [NM_020182]	GO:0003674|GO:0005886|GO:0050699|GO:0016021|GO:0030521	NM_020182	Hs.517155	56937	113.636	5	6.20963	2.36738	20.1649	89.4165	231.325	5	5	5	4.05529	6.50054	8.07307	2.36687	2.39403	2.34123
A_33_P3293381	0.0847663	0.264485	1.35444	up		chr10:45478410-45478469	RASSF4	Ras association (RalGDS/AF-6) domain family member 4 [Source:HGNC Symbol;Acc:20793] [ENST00000374414]	GO:0005515|GO:0007165|GO:0007049			83937	294.585	204.11	8.04438	7.60668	330.65	258.332	294.772	205.789	193.635	212.906	7.81677	7.89933	8.41702	7.6073	7.67483	7.53791
A_24_P213788	0.00393747	0.0623929	1.30421	up	NR_029373	chr4:109097321-109097380	LOC641518	Homo sapiens uncharacterized LOC641518 (LOC641518), transcript variant 1, non-coding RNA [NR_029373]		NR_029373	Hs.535760	641518	483.109	337.918	8.68138	8.29821	618.103	484.993	346.231	358.559	318.265	336.93	8.67081	8.73545	8.63788	8.34848	8.36235	8.1838
A_33_P3308706	0.114642	0.310509	2.02512	up	CR749502	chr11:11901729-11901788	USP47	ubiquitin specific peptidase 47 [Source:HGNC Symbol;Acc:20076] [ENST00000525257]	GO:0005515|GO:0006511|GO:0043066|GO:0004843|GO:0030307|GO:0042493|GO:0006974|GO:0034644|GO:0005737|GO:0010972|GO:0071987|GO:0006284|GO:0035520|GO:0006508|GO:0008233|GO:0004221|GO:0008234|GO:0043154|GO:0045892|GO:0019005		Hs.577256	55031	35.0789	14.6187	5.01539	3.99739	57.187	35.3448	12.7049	11.3524	9.40166	23.1021	5.52422	5.32773	4.19423	3.77576	3.64303	4.57338
A_32_P167122	0.236466	0.455804	1.25188	up	NM_018254	chr1:211489128-211489187	RCOR3	Homo sapiens REST corepressor 3 (RCOR3), transcript variant 4, mRNA [NM_018254]	GO:0005515|GO:0006355|GO:0005634|GO:0003677	NM_018254	Hs.356399	55758	999.92	732.42	9.7102	9.38611	1409.3	889.168	701.291	871.966	750.772	574.522	9.87352	9.625	9.63207	9.61795	9.5902	8.95017
A_23_P133665	0.0227543	0.13721	1.50838	up	NM_002031	chr6:116263245-116263186	FRK	Homo sapiens fyn-related kinase (FRK), mRNA [NM_002031]	GO:0005622|GO:0005515|GO:0005737|GO:0008285|GO:0005886|GO:0000166|GO:0006468|GO:0005634|GO:0005524|GO:0004715|GO:0030154	NM_002031	Hs.89426	2444	144.941	91.32	7.09743	6.50443	162.088	132.283	140.453	94.0324	85.8623	94.0653	6.86725	7.0162	7.40882	6.52297	6.54866	6.44165
A_23_P17393	0.394851	0.602628	1.06471	up	NM_001316	chr20:47712950-47713009	CSE1L	Homo sapiens CSE1 chromosome segregation 1-like (yeast) (CSE1L), mRNA [NM_001316]	GO:0005515|GO:0005737|GO:0008283|GO:0008565|GO:0006915|GO:0005634|GO:0008262|GO:0006886	NM_001316	Hs.90073	1434	12112.5	11379.8	13.5349	13.4444	15611.7	12343.6	8382.16	11558.7	10248.3	12332.3	13.6296	13.6296	13.3454	13.4346	13.4405	13.4581
A_33_P3311863	0.226806	0.445819	1.47438	up	NM_001242837	chr11:1011179-1011238	AP2A2	Homo sapiens adaptor-related protein complex 2, alpha 2 subunit (AP2A2), transcript variant 1, mRNA [NM_001242837]	GO:0048011|GO:0005886|GO:0030122|GO:0042059|GO:0007268|GO:0006886|GO:0030117|GO:0050690|GO:0005829|GO:0006897|GO:0008289|GO:0030666|GO:0003674|GO:0005905|GO:0007173|GO:0007411|GO:0008565|GO:0016032	NM_001242837	Hs.19121	161	47.5365	31.512	5.54238	4.98227	66.4087	52.3471	23.8537	21.14	22.2698	51.1262	5.72243	5.82066	5.08404	4.58833	4.74799	5.61049
A_23_P112950	0.582111	0.749277	1.06399	up	NM_018179	chr12:14650947-14651006	ATF7IP	Homo sapiens activating transcription factor 7 interacting protein (ATF7IP), mRNA [NM_018179]	GO:0006306|GO:0005515|GO:0005667|GO:0045898|GO:0044419|GO:0003714|GO:0005634|GO:0000122|GO:0045893|GO:0045892|GO:0016887	NM_018179	Hs.729180	55729	2298.75	2021.84	10.9939	10.9044	2650.52	2168.43	2077.29	2234.24	1945.83	1885.45	10.8368	10.9422	11.2026	11.0134	11.0011	10.6987
A_23_P104942	0.147864	0.356124	1.0597	up	NM_015959	chr11:57508264-57508323	TMX2	Homo sapiens thioredoxin-related transmembrane protein 2 (TMX2), transcript variant 1, mRNA [NM_015959]	GO:0008150|GO:0003674|GO:0016020|GO:0045454|GO:0016021|GO:0005575	NM_015959	Hs.654965	51075	9639.5	9077.75	13.2043	13.1207	12023.4	8824.66	8070.46	9219.11	7946.06	10068.1	13.2093	13.1304	13.2733	13.1103	13.0892	13.1625
A_23_P162734	0.0174282	0.121033	1.07862	up	NM_005977	chr13:26787364-26787305	RNF6	Homo sapiens ring finger protein (C3H2C3 type) 6 (RNF6), transcript variant 1, mRNA [NM_005977]	GO:0005515|GO:0085020|GO:0006511|GO:0030424|GO:0004842|GO:0006355|GO:0016567|GO:0016874|GO:0060765|GO:0005634|GO:0050681|GO:0042995|GO:0044314|GO:0003677|GO:0046872|GO:0005737|GO:0030517|GO:0016605|GO:0008270|GO:0070936|GO:0045893	NM_005977	Hs.136885	6049	3711.28	3199.93	11.6985	11.5893	4709.08	3631.59	2793.18	3227.23	2939.04	3433.53	11.7152	11.7239	11.6565	11.5533	11.6124	11.6024
A_23_P170186	0.949659	0.975414	1.02127	up	NM_017570	chr8:145106261-145106202	OPLAH	Homo sapiens 5-oxoprolinase (ATP-hydrolysing) (OPLAH), mRNA [NM_017570]	GO:0006805|GO:0016787|GO:0000166|GO:0017168|GO:0006750|GO:0005524|GO:0005829	NM_017570	Hs.305882	26873	303.755	272.087	8.02651	7.99614	285.592	201.467	424.205	305.511	265.781	244.969	7.62	7.56609	8.89344	8.12978	8.11675	7.74189
A_23_P82523	0.211199	0.428525	1.20986	up	NM_000927	chr7:87138603-87135313	ABCB1	Homo sapiens ATP-binding cassette, sub-family B (MDR/TAP), member 1 (ABCB1), mRNA [NM_000927]	GO:0005515|GO:0005215|GO:0009986|GO:0042493|GO:0072089|GO:0042626|GO:0005624|GO:0055085|GO:0005524|GO:0046581|GO:0008559|GO:0016324|GO:0016787|GO:0000139|GO:0000166|GO:0016020|GO:0000086|GO:0006810|GO:0016021|GO:0016887	NM_000927	Hs.489033	5243	967.274	705.944	9.62623	9.35139	1373.26	976.728	551.83	757.809	664.722	695.302	9.8283	9.76398	9.28641	9.42574	9.41756	9.21088
A_23_P325501	0.176035	0.388321	1.11459	up	NM_015358	chr21:37748528-37748587	MORC3	Homo sapiens MORC family CW-type zinc finger 3 (MORC3), mRNA [NM_015358]	GO:0016235|GO:0007569|GO:0005730|GO:0048147|GO:0050821|GO:0005634|GO:0005524|GO:0046872|GO:0018105|GO:0051457|GO:0016605|GO:0006468|GO:0008270|GO:0045111	NM_015358	Hs.421150	23515	2923.95	2470.89	11.3577	11.2012	3375.97	2800.04	2595.84	2532.19	2233.33	2647.15	11.206	11.3341	11.533	11.1962	11.2139	11.1934
A_23_P117068	0.329669	0.546368	1.12444	up	NM_003095	chr12:96255070-96259159	SNRPF	Homo sapiens small nuclear ribonucleoprotein polypeptide F (SNRPF), mRNA [NM_003095]	GO:0008380|GO:0006397|GO:0010467|GO:0006369|GO:0016070|GO:0006366|GO:0008334|GO:0003723|GO:0005634|GO:0034660|GO:0071013|GO:0000387|GO:0005829|GO:0000398|GO:0030532|GO:0005683|GO:0005654|GO:0005681|GO:0005689	NM_003095	Hs.105465	6636	23598.2	22866	14.6403	14.4711	29045.6	24337.2	17411.7	21258.9	19058.6	28280.4	14.7097	14.7178	14.4933	14.3347	14.3401	14.7385
A_23_P60009	0.464646	0.660788	1.1301	up	NM_001003954	chr8:124693447-124693388	ANXA13	Homo sapiens annexin A13 (ANXA13), transcript variant 2, mRNA [NM_001003954]	GO:0005544|GO:0005886|GO:0005509|GO:0030154	NM_001003954	Hs.181107	312	16.6064	13.5051	4.14925	3.9728	22.378	12.2015	15.2396	14.1073	10.4183	15.9898	4.1979	3.79039	4.45945	4.07383	3.7743	4.07026
A_23_P156327	0.100068	0.288442	4.22941	up	NM_000358	chr5:135399343-135399402	TGFBI	Homo sapiens transforming growth factor, beta-induced, 68kDa (TGFBI), mRNA [NM_000358]	GO:0005886|GO:0008283|GO:0050840|GO:0005576|GO:0001525|GO:0005615|GO:0005604|GO:0031012|GO:0007162|GO:0005178|GO:0002062|GO:0030198|GO:0007601|GO:0050896	NM_000358	Hs.369397	7045	24.814	5	4.44783	2.36738	6.47494	34.0035	33.9634	5	5	5	2.50254	5.2794	5.56155	2.36687	2.39403	2.34123
A_33_P3215452	0.331548	0.547962	1.21606	up		chr12:011325867-011325926							337.743	263.868	8.23052	7.9483	367.07	300.283	345.875	295.731	265.341	230.532	7.9616	8.09404	8.63593	8.08409	8.11402	7.64679
A_33_P3334590	0.527786	0.70953	1.09228	up	NM_017762	chr15:31260183-31260124	MTMR10	Homo sapiens myotubularin related protein 10 (MTMR10), mRNA [NM_017762]	GO:0016791	NM_017762	Hs.30141	54893	36.4511	33.3829	5.28682	5.15947	42.4079	38.7102	28.2354	38.9331	32.5509	28.6646	5.11503	5.44339	5.30204	5.37929	5.24612	4.85302
A_24_P333019	0.843454	0.916247	1.04997	up	NM_007219	chr20:3914467-3914408	RNF24	Homo sapiens ring finger protein 24 (RNF24), transcript variant 1, mRNA [NM_007219]	GO:0005794|GO:0016020|GO:0000139|GO:0008270|GO:0016021|GO:0046872	NM_007219	Hs.589884	11237	477.683	420.577	8.6196	8.54924	598.296	575.437	259.315	311.175	343.112	607.445	8.6282	8.99547	8.23512	8.15411	8.47673	9.01688
A_23_P92895	0.0586134	0.219556	1.31783	up	NM_018047	chr5:150070867-150070808	RBM22	Homo sapiens RNA binding motif protein 22 (RBM22), mRNA [NM_018047]	GO:0008380|GO:0005737|GO:0000166|GO:0000398|GO:0003723|GO:0005730|GO:0008270|GO:0005634|GO:0071013|GO:0046872|GO:0048306|GO:0000060	NM_018047	Hs.713564	55696	4339.29	3024.03	11.9028	11.5047	5596.44	4690.43	2730.99	2979.71	2790.55	3301.83	11.9853	12.1087	11.6145	11.4418	11.5377	11.5344
A_23_P256021	0.684473	0.818554	1.01542	up	NM_031206	chrX:64732577-64732518	LAS1L	Homo sapiens LAS1-like (S. cerevisiae) (LAS1L), transcript variant 1, mRNA [NM_031206]	GO:0005737|GO:0071339|GO:0005730|GO:0005634	NM_031206	Hs.522675	81887	5651.18	5280.04	12.3498	12.3278	7167.56	5639.57	4146.41	5261.34	4776.83	5801.96	12.3797	12.4066	12.2632	12.2809	12.3375	12.3648
A_23_P502930	0.14366	0.350795	1.23142	up	NM_006712	chr7:150773779-150773720	FASTK	Homo sapiens Fas-activated serine/threonine kinase (FASTK), transcript variant 1, mRNA [NM_006712]	GO:0005739|GO:0005515|GO:0008624|GO:0004672|GO:0000166|GO:0004674|GO:0006915|GO:0043484|GO:0006468|GO:0033867|GO:0005524|GO:0016740	NM_006712	Hs.647094	10922	7934.17	6527.01	12.9114	12.611	8998.93	7324.21	7479.37	6175.35	5326.34	8079.34	12.7512	12.8233	13.1595	12.5076	12.4997	12.8258
A_23_P106389	0.0137705	0.108407	2.11922	up	NM_003612	chr15:74702424-74702365	SEMA7A	Homo sapiens semaphorin 7A, GPI membrane anchor (John Milton Hagen blood group) (SEMA7A), transcript variant 1, mRNA [NM_003612]	GO:0005515|GO:0005886|GO:0050727|GO:0045773|GO:0007275|GO:0031225|GO:0030154|GO:0007399|GO:0006955|GO:0005178|GO:0007229|GO:0007411|GO:0060907|GO:0004872|GO:0070374|GO:0009897	NM_003612	Hs.24640	8482	375.586	163.323	8.30512	7.22158	532.564	354.782	239.412	134.904	116.638	238.428	8.46655	8.32456	8.12424	7.00638	6.9604	7.69797
A_23_P501007	6.8817e-07	0.00216106	11.4503	up	NM_001039348	chr2:56093847-56093788	EFEMP1	Homo sapiens EGF containing fibulin-like extracellular matrix protein 1 (EFEMP1), transcript variant 2, mRNA [NM_001039348]	GO:0005515|GO:0005154|GO:0006355|GO:0005509|GO:0005578|GO:0005576|GO:0018108|GO:0005615|GO:0005006|GO:0031012|GO:0007173|GO:0032331|GO:0007601|GO:0008083	NM_001039348	Hs.76224	2202	57.7223	5	5.88469	2.36738	75.4686	50.5116	47.1868	5	5	5	5.88897	5.77358	5.99151	2.36687	2.39403	2.34123
A_33_P3323722	0.588586	0.754042	1.04147	up	NM_005737	chr2:235401768-235401709	ARL4C	Homo sapiens ADP-ribosylation factor-like 4C (ARL4C), mRNA [NM_005737]	GO:0005515|GO:0005886|GO:0043014|GO:0007264|GO:0032456|GO:0003924|GO:0005634|GO:0030175|GO:0005525|GO:0005622|GO:0006184|GO:0005737|GO:0000166|GO:0006810	NM_005737	Hs.730678	10123	24636.9	25496.9	14.7143	14.6557	28451.8	23536.5	21922.3	28121.3	24564.3	23805.1	14.6685	14.6565	14.818	14.7622	14.7178	14.4872
A_23_P105012	0.291535	0.51003	1.28329	up	NM_017878	chr11:63320383-63320324	HRASLS2	Homo sapiens HRAS-like suppressor 2 (HRASLS2), mRNA [NM_017878]	GO:0016042|GO:0005737|GO:0016746|GO:0016787	NM_017878	Hs.272805	54979	18908.9	16624.8	14.3054	13.9456	21448.3	18551.1	16727.4	13594.3	11791.7	24488.5	14.2037	14.2872	14.4254	13.6718	13.6411	14.5239
A_23_P381351	0.478391	0.671596	1.61291	up	NM_001317	chr17:61973154-61973095	CSH1	Homo sapiens chorionic somatomammotropin hormone 1 (placental lactogen) (CSH1), mRNA [NM_001317]	GO:0007165|GO:0007565|GO:0005179|GO:0005576|GO:0046872	NM_001317	Hs.654390	1442	18.5634	7.13418	3.76012	3.07046	13.992	36.6983	5	7.59992	6.8783	6.92431	3.50531	5.37994	2.39512	3.21335	3.21696	2.78107
A_33_P3365408	0.0543563	0.2113	1.27389	up	NR_026947	chr12:7271213-7271272	MATL2963	Homo sapiens uncharacterized LOC283314 (MATL2963), non-coding RNA [NR_026947]		NR_026947	Hs.246046	283314	110.121	79.9387	6.66782	6.31858	152.403	112.541	65.4181	81.4832	70.9767	87.3562	6.79325	6.79879	6.41141	6.33434	6.28132	6.34008
A_23_P360209	0.0096735	0.0931655	1.07814	up	AY423734	chrM:10200-10259	ND3	mitochondrially encoded NADH dehydrogenase 3 [Source:HGNC Symbol;Acc:7458] [ENST00000361227]	GO:0005515|GO:0070469|GO:0005743|GO:0009642|GO:0022904|GO:0005739|GO:0005747|GO:0016020|GO:0006120|GO:0006810|GO:0016491|GO:0009725|GO:0016021|GO:0008137|GO:0006979		Hs.723065	4537	67036.6	70783.6	16.4392	16.3307	75209.6	66425.2	59475.1	74707.6	70671	66972.3	16.4725	16.4441	16.4011	16.3321	16.3485	16.3115
A_23_P251043	0.336587	0.552577	1.29605	up	NM_024893	chr20:24647022-24647081	SYNDIG1	Homo sapiens synapse differentiation inducing 1 (SYNDIG1), mRNA [NM_024893]	GO:0051965|GO:0030054|GO:0005886|GO:0014069|GO:0042995|GO:0060076|GO:0006886|GO:0044297|GO:0042803|GO:0009607|GO:0043197|GO:0005887|GO:0043198|GO:0045211|GO:0031901|GO:0035254|GO:0097091|GO:0005768	NM_024893	Hs.124638	79953	6.83302	5	2.7415	2.36738	5.82396	9.67511	5	5	5	5	2.40273	3.42664	2.39512	2.36687	2.39403	2.34123
A_23_P100420	0.179669	0.393028	1.33834	up	NM_015144	chr16:87440191-87440132	ZCCHC14	Homo sapiens zinc finger, CCHC domain containing 14 (ZCCHC14), mRNA [NM_015144]	GO:0007154|GO:0008270|GO:0035091|GO:0003676|GO:0046872	NM_015144	Hs.156231	23174	1042.69	739.094	9.82288	9.40244	1151.66	984.45	991.953	861.958	757.431	597.894	9.5697	9.7759	10.123	9.60251	9.60707	8.99774
A_24_P260443	0.604253	0.765463	1.25631	up	NM_003248	chr5:79378905-79378964	THBS4	Homo sapiens thrombospondin 4 (THBS4), mRNA [NM_003248]	GO:0031594|GO:0005509|GO:0005518|GO:0071603|GO:0050731|GO:0005576|GO:0005615|GO:0005604|GO:0007399|GO:0005178|GO:0001938|GO:0005198|GO:0048812|GO:0043237|GO:0016525|GO:0090023|GO:0051260|GO:0001968|GO:0007155|GO:0008201|GO:0051451	NM_003248	Hs.211426	7060	168.986	152.091	7.28455	6.95536	184.468	124.359	198.13	97.4226	73.236	285.613	7.04482	6.93973	7.8691	6.57748	6.32946	7.95915
A_23_P54477	0.0594422	0.221262	1.24484	up	NM_018648	chr15:34634079-34634020	NOP10	Homo sapiens NOP10 ribonucleoprotein homolog (yeast) (NOP10), mRNA [NM_018648]	GO:0005515|GO:0015030|GO:0006364|GO:0005730|GO:0005732|GO:0005634|GO:0001522	NM_018648	Hs.14317	55505	29602.7	26435.7	15.0264	14.7104	32144.3	28822.6	27841.3	25923.6	23029.6	30353.9	14.88	15.0093	15.1899	14.6283	14.6302	14.8727
A_23_P108244	0.250982	0.469551	1.20788	up	NM_001863	chr19:36149509-36149568	COX6B1	Homo sapiens cytochrome c oxidase subunit VIb polypeptide 1 (ubiquitous) (COX6B1), nuclear gene encoding mitochondrial protein, mRNA [NM_001863]	GO:0022904|GO:0005739|GO:0005758|GO:0004129|GO:0005743|GO:0055114	NM_001863	Hs.431668	1340	19051.5	17047.3	14.3003	14.0278	20334.3	16903	19917.2	16629.7	14647	19865.2	14.0836	14.1377	14.6797	13.9669	13.9471	14.1696
A_23_P51565	0.719078	0.839457	1.06231	up	NM_003281	chr1:201386936-201384353	TNNI1	Homo sapiens troponin I type 1 (skeletal, slow) (TNNI1), mRNA [NM_003281]	GO:0030049|GO:0005861|GO:0055010|GO:0006942|GO:0003779|GO:0005523|GO:0005829	NM_003281	Hs.320890	7135	70.5711	62.0663	6.05551	5.9683	112.748	56.521	42.4442	49.6169	59.1652	77.417	6.39558	5.91916	5.8518	5.68495	6.03956	6.1804
A_23_P111961	0.850149	0.920008	1.01788	up	NM_032509	chr8:33358375-33358434	MAK16	Homo sapiens MAK16 homolog (S. cerevisiae) (MAK16), mRNA [NM_032509]	GO:0005730|GO:0005634	NM_032509	Hs.583805	84549	3425.59	3120.86	11.5698	11.5442	4450.93	3313.92	2511.92	3423.61	3068.83	2870.13	11.6307	11.5965	11.4821	11.6423	11.6823	11.308
A_23_P32029	0.938609	0.969613	1.0276	up	NM_007001	chr9:99084331-99083616	SLC35D2	Homo sapiens solute carrier family 35, member D2 (SLC35D2), mRNA [NM_007001]	GO:0008150|GO:0015780|GO:0005794|GO:0016020|GO:0005338|GO:0000139|GO:0016021|GO:0005575|GO:0055085	NM_007001	Hs.494556	11046	26.0456	20.5285	4.54919	4.50992	45.8581	23.4557	8.82285	21.4249	15.4663	24.6944	5.22369	4.76573	3.65816	4.60301	4.27766	4.64907
A_33_P3268368	0.848574	0.919157	1.02253	up	NM_016263	chr19:3536696-3536755	FZR1	Homo sapiens fizzy/cell division cycle 20 related 1 (Drosophila) (FZR1), transcript variant 2, mRNA [NM_016263]	GO:0005515|GO:0008284|GO:0045732|GO:0070306|GO:0031572|GO:0090344|GO:0005634|GO:0031145|GO:0005829|GO:0000084|GO:0051488|GO:0005737|GO:0016301|GO:0005680|GO:0051437|GO:0051436|GO:0051439|GO:0040020|GO:0016310|GO:0007067|GO:0006281|GO:0070979|GO:0005654|GO:0000278|GO:0051301	NM_016263	Hs.413133	51343	497.337	452.042	8.74708	8.71494	581.121	448.911	461.979	501.769	410.426	443.932	8.58312	8.63534	9.02278	8.83404	8.73545	8.57531
A_33_P3231162	0.000670995	0.0301264	1.42003	up	NM_173632	chr19:58268715-58268774	ZNF776	Homo sapiens zinc finger protein 776 (ZNF776), mRNA [NM_173632]	GO:0005622|GO:0006355|GO:0008270|GO:0005634|GO:0003677|GO:0046872	NM_173632	Hs.720254	284309	414.271	267.228	8.47071	7.96479	545.115	401.562	296.135	267.31	227.546	306.827	8.49551	8.49179	8.42484	7.94543	7.89351	8.05542
A_33_P3330608	0.528691	0.710045	1.17045	up	NM_032152	chr19:8555000-8554941	PRAM1	Homo sapiens PML-RARA regulated adaptor molecule 1 (PRAM1), mRNA [NM_032152]	GO:0005515|GO:0043313|GO:0007229|GO:0008289	NM_032152	Hs.465812	84106	35.9274	29.2375	5.21877	4.9917	47.6972	21.655	38.43	30.2579	30.2264	27.2284	5.27237	4.65711	5.72683	5.04362	5.15429	4.7772
A_23_P114155	0.997065	0.998534	1.00028	up	NM_015698	chrX:48970514-48970455	GPKOW	Homo sapiens G patch domain and KOW motifs (GPKOW), mRNA [NM_015698]	GO:0005622|GO:0005515|GO:0008150|GO:0003674|GO:0005730|GO:0005634|GO:0003676	NM_015698	Hs.503666	27238	2761.92	2589.89	11.2629	11.2625	3202.53	2740.98	2342.26	2516.63	2213.99	3039.05	11.118	11.2947	11.3759	11.1871	11.1988	11.4015
A_23_P167401	0.0548994	0.212397	1.40519	up	NM_018931	chr5:140581576-140581635	PCDHB11	Homo sapiens protocadherin beta 11 (PCDHB11), mRNA [NM_018931]	GO:0016339|GO:0005886|GO:0005887|GO:0005509|GO:0007268|GO:0016021|GO:0007155|GO:0007416|GO:0007156|GO:0007399	NM_018931	Hs.283084	56125	534.319	335.245	8.77447	8.2837	755.358	526.846	320.755	386.24	319.753	299.743	8.94128	8.85427	8.52787	8.45811	8.36929	8.02371
A_23_P106822	0.710501	0.833269	1.02434	up	NM_014062	chr16:69776266-69776207	NOB1	Homo sapiens NIN1/RPN12 binding protein 1 homolog (S. cerevisiae) (NOB1), mRNA [NM_014062]	GO:0005634|GO:0046872	NM_014062	Hs.271695	28987	2986.36	2652.32	11.3445	11.3098	4100.75	2770.36	2087.97	2749.67	2407.63	2799.65	11.504	11.3161	11.2135	11.3269	11.3296	11.273
A_33_P3422240	0.249004	0.467494	1.2407	up	NM_020894	chr4:1379688-1379747	KIAA1530	Homo sapiens KIAA1530 (KIAA1530), mRNA [NM_020894]		NM_020894	Hs.380475	57654	89.7284	67.446	6.38869	6.07753	113.935	106.762	48.4882	63.3552	54.3228	84.66	6.41087	6.7257	6.02951	6.00284	5.93001	6.29975
A_23_P13907	0.585344	0.751424	1.12865	up	NM_000618	chr12:102796325-102796266	IGF1	Homo sapiens insulin-like growth factor 1 (somatomedin C) (IGF1), transcript variant 4, mRNA [NM_000618]	GO:0005515|GO:0033160|GO:0005159|GO:0005158|GO:0046579|GO:0030879|GO:0005615|GO:0030104|GO:0046326|GO:0045445|GO:0045821|GO:0014834|GO:0048286|GO:0045740|GO:0030168|GO:0045840|GO:0014068|GO:0014904|GO:0030166|GO:0001501|GO:0007517|GO:0005178|GO:0005179|GO:0043388|GO:0010001|GO:0045893|GO:0008083|GO:0035630|GO:0008284|GO:0008285|GO:0032878|GO:0006928|GO:0021940|GO:0042523|GO:0007265|GO:0048146|GO:…	NM_000618	Hs.160562	3479	19.8013	17.385	4.41406	4.23946	27.3874	14.9947	17.0218	12.678	13.059	26.4179	4.50103	4.11425	4.62691	3.92364	4.05931	4.73542
A_23_P105066	0.0271475	0.14996	1.51694	up	NM_001014795	chr11:6631739-6631798	ILK	Homo sapiens integrin-linked kinase (ILK), transcript variant 3, mRNA [NM_001014795]	GO:0005515|GO:0001658|GO:0090263|GO:0001558|GO:0043524|GO:0000166|GO:0018105|GO:0032956|GO:0043025|GO:0034446|GO:0010667|GO:0030335|GO:0019901|GO:0007569|GO:0034329|GO:0045197|GO:0043234|GO:0005178|GO:0007229|GO:0050775|GO:0043034|GO:0045893|GO:0005925|GO:0001954|GO:0051897|GO:0030424|GO:0008284|GO:0017124|GO:0005886|GO:0008283|GO:0045773|GO:0051291|GO:0014912|GO:0005829|GO:0030513|GO:0005737|GO:…	NM_001014795	Hs.706355	3611	1750.44	1036.44	10.5117	9.91055	2499.35	1730.65	1021.31	1067.07	930.304	1111.96	10.7516	10.6161	10.1674	9.91182	9.90692	9.91291
A_32_P506600	0.0636727	0.2282	1.0917	up	NM_006325	chr12:131360738-131360797	RAN	Homo sapiens RAN, member RAS oncogene family (RAN), mRNA [NM_006325]	GO:0005515|GO:0007264|GO:0003924|GO:0019058|GO:0005634|GO:0050681|GO:0006886|GO:0005829|GO:0006405|GO:0005737|GO:0046796|GO:0000166|GO:0005643|GO:0044419|GO:0006611|GO:0016032|GO:0007052|GO:0000785|GO:0042470|GO:0003713|GO:0006259|GO:0005525|GO:0006913|GO:0006184|GO:0007165|GO:0007049|GO:0007067|GO:0003682|GO:0005654|GO:0045893|GO:0030521|GO:0051301	NM_006325	Hs.10842	5901	76359.4	78579.3	16.6572	16.5307	88021.9	72266.2	68789.9	80694.2	77381.3	77662.6	16.7561	16.6078	16.6078	16.5198	16.5361	16.5361
A_23_P117298	0.68415	0.818554	1.04148	up	NM_000131	chr13:113773878-113773937	F7	Homo sapiens coagulation factor VII (serum prothrombin conversion accelerator) (F7), transcript variant 1, mRNA [NM_000131]	GO:0051897|GO:0014070|GO:0043627|GO:0005886|GO:0004252|GO:0031100|GO:0005615|GO:0050927|GO:0001948|GO:0042598|GO:0006508|GO:0031667|GO:0010641|GO:0009725|GO:0060416|GO:0030335|GO:0005796|GO:0005509|GO:0005102|GO:0006916|GO:0005576|GO:0002690|GO:0017187|GO:0007596|GO:0030194|GO:0007598|GO:0005788|GO:0007623|GO:0008236|GO:0008233|GO:0032571|GO:0044267|GO:0043687	NM_000131	Hs.36989	2155	21.9494	20.4231	4.58677	4.52813	28.5696	18.7513	18.5272	20.2536	21.4415	19.5743	4.56265	4.45123	4.74642	4.53808	4.7007	4.34561
A_23_P301896	0.920503	0.959826	1.01181	up	NM_015866	chr1:14113806-14113865	PRDM2	Homo sapiens PR domain containing 2, with ZNF domain (PRDM2), transcript variant 2, mRNA [NM_015866]	GO:0005622|GO:0006355|GO:0005794|GO:0003700|GO:0008168|GO:0008270|GO:0005634|GO:0032355|GO:0003677|GO:0046872|GO:0016740|GO:0018024	NM_015866	Hs.371823	7799	2601.07	2286.47	11.1038	11.0869	3693.43	2503.23	1606.55	2386.53	2112.01	2360.86	11.3435	11.1571	10.8109	11.1098	11.1289	11.0219
A_32_P233938	0.071952	0.242235	1.50233	up	NM_001040057	chr7:92191489-92191430	FAM133B	Homo sapiens family with sequence similarity 133, member B (FAM133B), transcript variant 2, mRNA [NM_001040057]		NM_001040057	Hs.489105	257415	1114.07	670.808	9.83549	9.24828	1548.17	1164.75	629.278	610.353	528.49	873.58	10.0134	10.0284	9.46461	9.10948	9.07798	9.55739
A_23_P70213	0.143314	0.350335	1.14933	up	NM_000038	chr5:112180822-112180881	APC	Homo sapiens adenomatous polyposis coli (APC), transcript variant 3, mRNA [NM_000038]	GO:0005515|GO:0008017|GO:0009798|GO:0030054|GO:0060041|GO:0051171|GO:0008013|GO:0030877|GO:0045202|GO:0048538|GO:0035371|GO:0031122|GO:0007409|GO:0031175|GO:0034747|GO:0051010|GO:0034742|GO:0043025|GO:0031274|GO:0051781|GO:0005856|GO:0001942|GO:0005813|GO:0033077|GO:0045296|GO:0030335|GO:0045295|GO:0019901|GO:0000281|GO:0030027|GO:0045785|GO:0000776|GO:0043588|GO:0005923|GO:0007094|GO:0005881|GO:…	NM_000038	Hs.158932	324	264.623	216.957	7.88746	7.68666	308.002	265.404	220.462	207.244	184.701	258.926	7.72093	7.92706	8.0144	7.61626	7.62088	7.82285
A_23_P252403	0.246659	0.465446	1.05624	up	NM_016144	chr5:115628532-115628591	COMMD10	Homo sapiens COMM domain containing 10 (COMMD10), mRNA [NM_016144]	GO:0005515	NM_016144	Hs.483136	51397	1901.42	1674.61	10.6935	10.6146	2354.47	1914.2	1435.59	1674	1457.03	1892.8	10.6634	10.7655	10.6518	10.5755	10.5626	10.7056
A_23_P122532	0.198513	0.414613	1.36952	up	NM_021184	chr6:31626656-31626597	C6orf47	Homo sapiens chromosome 6 open reading frame 47 (C6orf47), mRNA [NM_021184]		NM_021184	Hs.247323	57827	241.982	174.862	7.76643	7.31275	288.815	243.601	193.529	117.376	149.667	257.544	7.63863	7.81443	7.84622	6.81548	7.31128	7.81149
A_23_P31477	0.000317277	0.023467	1.24274	up	NM_015332	chr7:44423748-44423689	NUDCD3	Homo sapiens NudC domain containing 3 (NUDCD3), mRNA [NM_015332]		NM_015332	Hs.488171	23386	3698.17	2799.04	11.7042	11.3907	4546.71	3597.59	2950.2	2902.99	2497.52	2996.6	11.6572	11.7092	11.7463	11.4068	11.3819	11.3835
A_33_P3403778	0.748729	0.859612	1.03249	up	NM_152600	chr19:56088952-56088893	ZNF579	Homo sapiens zinc finger protein 579 (ZNF579), mRNA [NM_152600]	GO:0005622|GO:0006355|GO:0008270|GO:0005634|GO:0003677|GO:0046872	NM_152600	Hs.112529	163033	3284.33	3007.45	11.5354	11.4893	3857.26	2972.78	3022.95	3339.56	2686.09	2996.71	11.4117	11.4215	11.7732	11.6009	11.483	11.3839
A_23_P202837	0.314432	0.532059	1.13035	up	NM_053056	chr11:69468233-69468292	CCND1	Homo sapiens cyclin D1 (CCND1), mRNA [NM_053056]	GO:0005515|GO:0014070|GO:0043627|GO:0008284|GO:0010165|GO:0045471|GO:0031100|GO:0030178|GO:0045737|GO:0005634|GO:0030968|GO:0005829|GO:0005622|GO:0000084|GO:0000082|GO:0005737|GO:0030857|GO:0010039|GO:0032026|GO:0045444|GO:0033197|GO:0016538|GO:0000080|GO:0060070|GO:0000320|GO:0051412|GO:0019901|GO:0071310|GO:0042493|GO:0010243|GO:0006974|GO:0070141|GO:0001889|GO:0051592|GO:0004672|GO:0007595|GO:…	NM_053056	Hs.523852	595	6.96296	5.2343	2.87291	2.69613	7.88648	7.73767	5.26472	5.3062	5.28791	5.10879	2.68842	3.05671	2.87359	2.716	2.87791	2.4945
A_33_P3299982	0.576078	0.745549	1.19433	up	NM_003367	chr19:35770605-35770664	USF2	Homo sapiens upstream transcription factor 2, c-fos interacting (USF2), transcript variant 1, mRNA [NM_003367]	GO:0005515|GO:0006355|GO:0003700|GO:0019086|GO:0046982|GO:0003705|GO:0055088|GO:0043425|GO:0005634|GO:0042803|GO:0043565|GO:0003690|GO:0007595|GO:0045944|GO:0000430|GO:0000432	NM_003367	Hs.454534	7392	4178.55	2887.66	11.6878	11.4316	7104.84	3680.46	1750.35	2700.83	2531.91	3430.24	12.3679	11.7504	10.9451	11.2947	11.401	11.5991
A_33_P3314031	0.674208	0.812373	1.18353	up	NM_152680	chr4:153564302-153564243	TMEM154	Homo sapiens transmembrane protein 154 (TMEM154), mRNA [NM_152680]	GO:0016020|GO:0016021	NM_152680	Hs.518900	201799	50.4443	34.8855	5.41365	5.17055	88.3563	47.8878	15.0888	28.9742	26.1443	49.5382	6.08948	5.71121	4.44025	4.98673	4.95719	5.56773
A_24_P262738	0.11477	0.310749	1.49484	up	NM_024050	chr19:17425175-17426778	DDA1	Homo sapiens DET1 and DDB1 associated 1 (DDA1), mRNA [NM_024050]		NM_024050	Hs.466154	79016	1000.75	612.076	9.67975	9.09975	1360.62	1081.34	560.292	522.29	450.992	862.947	9.81856	9.9145	9.30617	8.89837	8.86526	9.53563
A_23_P120931	0.0586671	0.219609	1.46768	up	NM_014508	chr22:39414287-39414346	APOBEC3C	Homo sapiens apolipoprotein B mRNA editing enzyme, catalytic polypeptide-like 3C (APOBEC3C), mRNA [NM_014508]	GO:0016814|GO:0016787|GO:0044419|GO:0080111|GO:0008270|GO:0010529|GO:0009615|GO:0046872	NM_014508	Hs.441124	27350	3091	1932.98	11.3654	10.8119	4468.78	2878.02	1926.21	1769.47	1574.78	2454.7	11.6346	11.3783	11.0833	10.6583	10.6889	11.0884
A_23_P23303	0.282271	0.500584	1.1666	up	NM_003686	chr1:242048717-242048776	EXO1	Homo sapiens exonuclease 1 (EXO1), transcript variant 3, mRNA [NM_003686]	GO:0005515|GO:0035312|GO:0008409|GO:0045190|GO:0051908|GO:0005634|GO:0006310|GO:0016446|GO:0003677|GO:0046872|GO:0004527|GO:0004519|GO:0006281|GO:0007126|GO:0045145|GO:0004523|GO:0043566|GO:0048256|GO:0006298|GO:0002455	NM_003686	Hs.498248	9156	2982.78	2284.61	11.3091	11.0868	4276.55	2891.2	1780.59	2309.35	2102.17	2442.3	11.5724	11.3848	10.97	11.0583	11.1245	11.0775
A_23_P117387	0.155833	0.365536	1.64392	up	NM_054024	chr14:39716981-39717040	MIA2	Homo sapiens melanoma inhibitory activity 2 (MIA2), mRNA [NM_054024]	GO:0005576	NM_054024	Hs.287694	117153	14.0544	7.55393	3.796	3.07887	21.5867	13.7982	6.77818	5.19693	5.22304	12.2418	4.14115	3.98878	3.25808	2.68878	2.86228	3.68554
A_23_P121345	0.0611263	0.224106	1.23986	up	NM_018138	chr3:186264732-186264673	TBCCD1	Homo sapiens TBCC domain containing 1 (TBCCD1), transcript variant 2, mRNA [NM_018138]	GO:0030334|GO:0000902|GO:0005737|GO:0051661|GO:0005815|GO:0005488|GO:0008360|GO:0031616|GO:0051684|GO:0005856	NM_018138	Hs.518469	55171	80.3255	61.1513	6.26948	5.9593	113.218	77.6633	50.0951	59.5832	51.2881	72.5826	6.4006	6.33473	6.07309	5.92655	5.86412	6.08722
A_24_P43092	0.602756	0.764278	1.2475	up	NM_001008491	chr2:242282456-242283173	SEPT2	Homo sapiens septin 2 (SEPT2), transcript variant 1, mRNA [NM_001008491]	GO:0005515|GO:0031105|GO:0048471|GO:0005886|GO:0005634|GO:0042995|GO:0015629|GO:0032154|GO:0031175|GO:0032880|GO:0005737|GO:0000145|GO:0000166|GO:0030234|GO:0019717|GO:0005938|GO:0009986|GO:0005694|GO:0005819|GO:0005730|GO:0030496|GO:0002036|GO:0005525|GO:0007049|GO:0007067|GO:0032947|GO:0000777|GO:0051301	NM_001008491	Hs.335057	4735	511.939	339.001	8.53542	8.21639	799.833	576.242	159.742	253.323	237.058	526.621	9.02526	8.99718	7.58383	7.87348	7.94995	8.82573
A_23_P142849	0.629774	0.782765	1.18256	up	NM_005168	chr2:151325166-151325107	RND3	Homo sapiens Rho family GTPase 3 (RND3), mRNA [NM_005168]	GO:0006184|GO:0005622|GO:0030036|GO:0005794|GO:0016020|GO:0000166|GO:0000139|GO:0007264|GO:0003924|GO:0007155|GO:0005525	NM_005168	Hs.6838	390	9.19834	7.14826	3.30058	3.05866	6.25508	13.4646	7.87538	5.58844	6.24839	9.60794	2.46693	3.95191	3.48288	2.77691	3.09629	3.30277
A_23_P102242	0.0191815	0.126237	1.30954	up	NM_022826	chr2:160623821-160623880	MARCH7	Homo sapiens membrane-associated ring finger (C3HC4) 7 (MARCH7), mRNA [NM_022826]	GO:0016874|GO:0008270|GO:0046872	NM_022826	Hs.529272	64844	4507.06	3200.79	11.9768	11.5878	5886.76	4582.49	3051.93	3348.8	2988.72	3264.85	12.0684	12.0764	11.7857	11.6046	11.6417	11.517
A_23_P48717	0.21561	0.434342	1.22618	up	NM_006432	chr14:74946813-74946754	NPC2	Homo sapiens Niemann-Pick disease, type C2 (NPC2), mRNA [NM_006432]	GO:0042632|GO:0033344|GO:0019747|GO:0005576|GO:0030301|GO:0009615|GO:0005764|GO:0015914|GO:0015485|GO:0046836|GO:0019899|GO:0032367|GO:0032366	NM_006432	Hs.433222	10577	6530.3	5232.31	12.6052	12.311	7073.88	5844.86	6672.15	5198.44	4612.76	5885.73	12.3594	12.463	12.9931	12.2585	12.2863	12.3882
A_33_P3349414	0.929965	0.965276	1.02871	up	NM_014007	chr9:129597442-129597501	ZBTB43	Homo sapiens zinc finger and BTB domain containing 43 (ZBTB43), transcript variant 1, mRNA [NM_014007]	GO:0005622|GO:0006355|GO:0008270|GO:0005634|GO:0003677|GO:0046872	NM_014007	Hs.355581	23099	189.292	200.578	7.43552	7.39468	238.711	168.943	160.222	132.01	116.527	353.197	7.38363	7.33598	7.58695	6.97341	6.95672	8.25392
A_33_P3329784	0.39833	0.605415	1.30124	up	NM_015114	chr12:133311069-133311010	ANKLE2	Homo sapiens ankyrin repeat and LEM domain containing 2 (ANKLE2), mRNA [NM_015114]	GO:0005737|GO:0016020|GO:0016021|GO:0005635	NM_015114	Hs.654628	23141	200.825	125.172	7.29815	6.91826	330.14	201.015	71.3191	118.687	109.852	146.976	7.81443	7.56255	6.51746	6.83171	6.8804	7.04269
A_33_P3329793	0.00676174	0.0782732	1.9219	up	NR_003228	chr16:90066550-90066609	AFG3L1P	Homo sapiens AFG3 ATPase family gene 3-like 1 (S. cerevisiae), pseudogene (AFG3L1P), transcript variant 3, non-coding RNA [NR_003228]		NR_003228	Hs.534773	172	76.4599	35.3661	6.17917	5.23663	109.542	77.7668	42.071	38.4123	29.8422	37.8437	6.36275	6.33598	5.83878	5.36352	5.13474	5.21164
A_23_P320897	0.365862	0.577621	1.04265	up	NM_001195215	chr1:197479387-197479328	DENND1B	Homo sapiens DENN/MADD domain containing 1B (DENND1B), transcript variant 3, mRNA [NM_001195215]	GO:0005085|GO:0005737|GO:0030136|GO:0031410|GO:0005829	NM_001195215	Hs.125056	163486	3551.01	3134.48	11.6192	11.559	4554.68	3545.08	2553.27	3171.27	2860.91	3371.26	11.6608	11.6908	11.5061	11.5293	11.5775	11.5702
A_33_P3349546	0.72856	0.845757	1.0562	up	NM_025000	chr2:172341501-172341560	DCAF17	Homo sapiens DDB1 and CUL4 associated factor 17 (DCAF17), transcript variant 1, mRNA [NM_025000]	GO:0016567|GO:0016020|GO:0005730|GO:0005634|GO:0080008|GO:0016021	NM_025000	Hs.659439	80067	2452.03	2171.17	11.0851	11.0063	2870.33	2140.74	2345.02	2459.33	2166.65	1887.52	10.9587	10.9191	11.3776	11.1502	11.168	10.7006
A_23_P122375	0.0308768	0.15975	1.22483	up	NM_021943	chr6:38121738-38121797	ZFAND3	Homo sapiens zinc finger, AN1-type domain 3 (ZFAND3), mRNA [NM_021943]	GO:0008270|GO:0003677|GO:0046872	NM_021943	Hs.36959	60685	272.49	204.762	7.89744	7.60486	351.754	283.067	182.649	196.241	177.307	240.737	7.90552	8.01486	7.77195	7.53613	7.56362	7.71484
A_23_P102542	0.618066	0.774425	1.0526	up	NM_203437	chr2:64819947-64820006	AFTPH	Homo sapiens aftiphilin (AFTPH), transcript variant 1, mRNA [NM_203437]	GO:0005737|GO:0005794|GO:0030276|GO:0030121|GO:0005730|GO:0005634|GO:0015031|GO:0043231|GO:0005829	NM_203437	Hs.655167	54812	4375.01	3958.47	11.9523	11.8783	5487.02	4387.6	3250.42	3750.23	3169.17	4956.01	11.9539	12.0166	11.8863	11.7759	11.7192	12.1398
A_23_P7313	0.0383073	0.177992	1.47817	up	NM_001040058	chr4:88903920-88903979	SPP1	Homo sapiens secreted phosphoprotein 1 (SPP1), transcript variant 1, mRNA [NM_001040058]	GO:0048471|GO:0010033|GO:0007566|GO:0010811|GO:0031988|GO:0050840|GO:0045177|GO:0033280|GO:0005576|GO:0042995|GO:0048545|GO:0005125|GO:0005615|GO:0031214|GO:0001649|GO:0048685|GO:0046697|GO:0005737|GO:0006954|GO:0001503|GO:0045780|GO:0007155	NM_001040058	Hs.313	6696	82.2709	52.7922	6.32037	5.75656	92.5069	99.8843	54.4217	50.5328	42.9301	64.9137	6.15089	6.6383	6.17192	5.70974	5.62041	5.93952
A_32_P397824	0.9537	0.977695	1.03703	up	NM_018086	chr2:164464661-164464602	FIGN	Homo sapiens fidgetin (FIGN), mRNA [NM_018086]	GO:0017111|GO:0000166|GO:0005634|GO:0008022|GO:0005524|GO:0016363	NM_018086	Hs.593650	55137	22.9296	13.9673	4.05923	4.00677	41.4855	22.3033	5	11.759	11.9341	18.2088	5.08187	4.7007	2.39512	3.82256	3.94301	4.25474
A_23_P76435	0.261206	0.480141	1.16818	up	NM_176818	chr12:120894917-120894976	GATC	Homo sapiens glutamyl-tRNA(Gln) amidotransferase, subunit C homolog (bacterial) (GATC), transcript variant 1, mRNA [NM_176818]	GO:0005739|GO:0032543|GO:0000166|GO:0016874|GO:0050567|GO:0070681|GO:0030956|GO:0006450|GO:0005524	NM_176818	Hs.728777	283459	271.139	219.626	7.90712	7.68286	323.083	285.12	205.214	192.445	173.787	292.645	7.77958	8.02503	7.91675	7.51245	7.5414	7.99473
A_33_P3241646	0.00980592	0.0936305	1.49871	up	NM_024594	chr5:167986045-167984576	PANK3	Homo sapiens pantothenate kinase 3 (PANK3), mRNA [NM_024594]	GO:0004594|GO:0005737|GO:0000166|GO:0005730|GO:0015937|GO:0005634|GO:0005524|GO:0016740	NM_024594	Hs.591729	79646	698.386	414.839	9.17339	8.58967	913.794	741.153	440.212	399.071	374.035	471.412	9.22827	9.34403	8.94788	8.50737	8.5975	8.66413
A_23_P205867	0.769937	0.871783	1.08166	up	NM_014249	chr15:72110325-72110384	NR2E3	Homo sapiens nuclear receptor subfamily 2, group E, member 3 (NR2E3), transcript variant 2, mRNA [NM_014249]	GO:0034339|GO:0010467|GO:0003700|GO:0006366|GO:0003707|GO:0005634|GO:0046872|GO:0043565|GO:0007165|GO:0004872|GO:0005654|GO:0008270|GO:0004879|GO:0007602|GO:0030522|GO:0005496|GO:0007601|GO:0050896	NM_014249	Hs.187354	10002	11.0101	9.34678	3.50453	3.39127	16.0786	8.10092	8.85094	5.65279	8.89289	13.4947	3.71776	3.13412	3.66171	2.78895	3.56192	3.82295
A_23_P100711	0.0700929	0.239008	2.22387	up	NM_000304	chr17:15133267-15133208	PMP22	Homo sapiens peripheral myelin protein 22 (PMP22), transcript variant 1, mRNA [NM_000304]	GO:0008285|GO:0016020|GO:0043218|GO:0007422|GO:0010977|GO:0007268|GO:0016021|GO:0005923|GO:0030154|GO:0032288	NM_000304	Hs.372031	5376	1645.76	701.552	10.4534	9.3003	1497.37	1211.3	2228.6	622.796	530.018	951.842	9.96832	10.0849	11.3069	9.13216	9.08263	9.68612
A_33_P3402611	0.0398161	0.181234	1.53244	up	AK057820	chr9:43066785-43066726							53.1615	32.6119	5.74976	5.13393	76.4974	35.7532	47.2339	31.1481	30.0752	36.6123	5.90789	5.34636	5.99503	5.08209	5.14624	5.17345
A_23_P66766	0.946427	0.973793	1.00568	up	NM_001160246	chr17:5324688-5324747	RPAIN	Homo sapiens RPA interacting protein (RPAIN), transcript variant 4, mRNA [NM_001160246]	GO:0006261|GO:0005737|GO:0006281|GO:0016605|GO:0005730|GO:0006310|GO:0005634|GO:0006606|GO:0032403|GO:0009411|GO:0046872	NM_001160246	Hs.462086	84268	1509.07	1362.33	10.3173	10.3092	2130	1343.86	1053.36	1486.2	1266.68	1334.11	10.5052	10.2298	10.217	10.392	10.3541	10.1815
A_23_P35796	0.518767	0.702384	1.14848	up	NM_006244	chr11:64701663-64701722	PPP2R5B	Homo sapiens protein phosphatase 2, regulatory subunit B', beta (PPP2R5B), mRNA [NM_006244]	GO:0005515|GO:0010469|GO:0008601|GO:0050730|GO:0000159|GO:0070317|GO:0071158|GO:0051388|GO:0005829|GO:0007165|GO:0031952|GO:0005737|GO:0051091|GO:0031334|GO:0071363|GO:0010976	NM_006244	Hs.75199	5526	294.929	253.747	8.03068	7.83095	356.28	289.093	239.414	209.969	166.926	384.347	7.91952	8.0475	8.12503	7.63605	7.48076	8.37605
A_23_P111240	0.0329167	0.166226	1.28504	up	NM_014721	chr6:144146229-144146288	PHACTR2	Homo sapiens phosphatase and actin regulator 2 (PHACTR2), transcript variant 3, mRNA [NM_014721]	GO:0005515|GO:0004864|GO:0003779	NM_014721	Hs.102471	9749	310.3	226.244	8.10641	7.7446	362.924	298.276	269.699	239.388	210.482	228.863	7.94543	8.0865	8.2873	7.80653	7.7909	7.63636
A_32_P204019	0.826265	0.906582	1.01427	up	NM_000992	chr3:52028003-52027944	RPL29	Homo sapiens ribosomal protein L29 (RPL29), mRNA [NM_000992]	GO:0010467|GO:0003735|GO:0016070|GO:0016071|GO:0007566|GO:0019083|GO:0003723|GO:0019058|GO:0006415|GO:0006412|GO:0005829|GO:0006414|GO:0005622|GO:0031018|GO:0005840|GO:0016032|GO:0022625|GO:0044267|GO:0008201	NM_000992	Hs.425125	6159	27828.8	29660.7	14.9157	14.8952	31062.5	28654.3	23769.7	30027.1	26034.7	32920.3	14.8079	15.0014	14.9378	14.8387	14.82	15.027
A_23_P126393	0.296046	0.514458	1.0878	up	NM_012432	chr1:150937122-150937181	SETDB1	Homo sapiens SET domain, bifurcated 1 (SETDB1), transcript variant 2, mRNA [NM_012432]	GO:0005515|GO:0006355|GO:0005794|GO:0005886|GO:0005694|GO:0008168|GO:0005730|GO:0005634|GO:0003677|GO:0018024|GO:0005737|GO:0008270|GO:0016740|GO:0016568	NM_012432	Hs.643565	9869	6976.77	6316.44	12.7014	12.5799	7884.75	6823.47	6222.1	6466.84	5532.1	6950.38	12.5322	12.6984	12.8735	12.5744	12.5437	12.6217
A_33_P3209591	0.115908	0.312382	2.20709	up	NM_004925	chr9:33442956-33442897	AQP3	Homo sapiens aquaporin 3 (Gill blood group) (AQP3), mRNA [NM_004925]	GO:0005215|GO:0007588|GO:0005886|GO:0033280|GO:0002684|GO:0070295|GO:0055085|GO:0015840|GO:0051592|GO:0045616|GO:0016323|GO:0005737|GO:0005911|GO:0015250|GO:0015793|GO:0042476|GO:0006810|GO:0032526|GO:0006833|GO:0015254|GO:0016021	NM_004925	Hs.234642	360	569.256	222.734	8.72209	7.57994	832.424	677.51	197.835	165.327	131.064	371.81	9.08919	9.21024	7.86685	7.29128	7.12254	8.32602
A_24_P74932	0.0978115	0.284959	1.38446	up	NM_002668	chrX:49029760-49029819	PLP2	Homo sapiens proteolipid protein 2 (colonic epithelium-enriched) (PLP2), mRNA [NM_002668]	GO:0005515|GO:0034220|GO:0006935|GO:0005886|GO:0015075|GO:0005783|GO:0019221|GO:0005789|GO:0005624|GO:0016021|GO:0019956|GO:0006811	NM_002668	Hs.77422	5355	7638.32	5187.18	12.769	12.2997	10864.3	7627.05	4423.58	5085.89	4498.07	5977.59	13.0635	12.8837	12.36	12.2355	12.254	12.4097
A_33_P3423551	0.198794	0.414838	1.78841	up	NM_003897	chr6:30711635-30711576	IER3	Homo sapiens immediate early response 3 (IER3), mRNA [NM_003897]	GO:0005515|GO:0016020|GO:0006915|GO:0006916|GO:0016021|GO:0009653	NM_003897	Hs.76095	8870	69.9633	36.4532	5.94907	5.11039	110.704	72.1981	26.9874	27.9692	18.3412	63.0493	6.3742	6.23435	5.23868	4.94061	4.49765	5.89292
A_33_P3375368	0.0210569	0.133063	1.42347	up	NM_001195381	chr2:241570164-241570223	GPR35	Homo sapiens G protein-coupled receptor 35 (GPR35), transcript variant 2, mRNA [NM_001195381]	GO:0007186|GO:0005886|GO:0005887|GO:0004930|GO:0004872|GO:0004871	NM_001195381	Hs.112218	2859	44.8754	30.4708	5.55032	5.04091	51.0841	51.4202	32.122	28.4652	27.4399	35.5072	5.37111	5.8011	5.47874	4.9664	5.02328	5.13303
A_24_P133253	0.0148022	0.11216	1.52826	up	NM_000899	chr12:88886712-88886653	KITLG	Homo sapiens KIT ligand (KITLG), transcript variant b, mRNA [NM_000899]	GO:0005515|GO:0033026|GO:0008284|GO:0005886|GO:0008283|GO:0001755|GO:0050731|GO:0046579|GO:0005615|GO:0035234|GO:0005737|GO:0001541|GO:0045636|GO:0007155|GO:0005856|GO:0035162|GO:0030097|GO:0043066|GO:0045740|GO:0005576|GO:0005125|GO:0007165|GO:0002763|GO:0016021|GO:0008083|GO:0070668|GO:0005173|GO:0008584	NM_000899	Hs.1048	4254	367.217	215.007	8.27769	7.6658	503.941	370.943	226.768	199.017	180.581	265.423	8.39736	8.38637	8.04933	7.5558	7.5849	7.85669
A_33_P3405168	0.976892	0.989502	1.00341	up	NM_172250	chr4:146579784-146579843	MMAA	Homo sapiens methylmalonic aciduria (cobalamin deficiency) cblA type (MMAA), nuclear gene encoding mitochondrial protein, mRNA [NM_172250]	GO:0005739|GO:0017111|GO:0016787|GO:0000166|GO:0005525|GO:0005524	NM_172250	Hs.452864	166785	200.143	192.005	7.52238	7.51747	235.518	174.97	189.94	180.381	178.841	216.792	7.36696	7.37633	7.82384	7.41442	7.57297	7.56501
A_23_P62764	0.557309	0.732016	1.08356	up	NM_024296	chr1:32669575-32669634	CCDC28B	Homo sapiens coiled-coil domain containing 28B (CCDC28B), mRNA [NM_024296]		NM_024296	Hs.728913	79140	46.0201	41.8038	5.55631	5.44052	59.9975	49.0614	29.0015	34.5869	36.3459	54.4785	5.59073	5.74139	5.3368	5.22369	5.40306	5.69482
A_24_P398432	0.0119484	0.101741	1.67298	up	NM_001040118	chr11:72397168-72397109	ARAP1	Homo sapiens ArfGAP with RhoGAP domain, ankyrin repeat and PH domain 1 (ARAP1), transcript variant 3, mRNA [NM_001040118]	GO:0005515|GO:0051056|GO:0030037|GO:0005794|GO:0005886|GO:0007264|GO:0008360|GO:0005547|GO:0051491|GO:0046872|GO:0005100|GO:0005829|GO:0051497|GO:0005622|GO:0007165|GO:0008060|GO:0005737|GO:0032312|GO:0032580|GO:0043089|GO:0008270|GO:0051270	NM_001040118	Hs.503165	116985	581.286	312.26	8.91214	8.16972	770.5	614.786	358.572	287.587	253.787	395.408	8.96701	9.07967	8.68975	8.04718	8.04399	8.41801
A_23_P110243	0.0182459	0.123688	1.16116	up	NM_020961	chr4:119631543-119631602	METTL14	Homo sapiens methyltransferase like 14 (METTL14), mRNA [NM_020961]	GO:0006139|GO:0001510|GO:0008168|GO:0005634|GO:0016422|GO:0016740	NM_020961	Hs.657806	57721	540.826	423.954	8.83988	8.62431	682.866	558.223	381.389	430.164	376.187	465.51	8.8086	8.94687	8.76416	8.62089	8.60874	8.64331
A_23_P102000	0.248994	0.467494	1.44991	up	NM_001008540	chr2:136872012-136871953	CXCR4	Homo sapiens chemokine (C-X-C motif) receptor 4 (CXCR4), transcript variant 1, mRNA [NM_001008540]	GO:0005515|GO:0043130|GO:0019722|GO:0005886|GO:0030260|GO:0019059|GO:0007204|GO:0000187|GO:0005737|GO:0006954|GO:0050920|GO:0044419|GO:0016032|GO:0004872|GO:0004871|GO:0031252|GO:0031625|GO:0032027|GO:0001666|GO:0009986|GO:0004930|GO:0002407|GO:0006915|GO:0003779|GO:0031410|GO:0009615|GO:0015026|GO:0007186|GO:0016494|GO:0048714|GO:0043217|GO:0016023|GO:0016021	NM_001008540	Hs.593413	7852	13543	9852.05	13.7295	13.1935	12982.9	11159.2	16486.9	8447.43	7421.59	13687.1	13.3239	13.4757	14.3887	12.9735	12.9773	13.6296
A_33_P3371493	0.137578	0.342993	3.17838	up	NM_003286	chr20:39742734-39742793	TOP1	Homo sapiens topoisomerase (DNA) I (TOP1), mRNA [NM_003286]	GO:0005515|GO:0003917|GO:0003918|GO:0042493|GO:0005730|GO:0005634|GO:0012501|GO:0000228|GO:0003677|GO:0005524|GO:0031490|GO:0006260|GO:0016310|GO:0005737|GO:0000166|GO:0040016|GO:0044419|GO:0003682|GO:0043204|GO:0005654|GO:0006265	NM_003286	Hs.472737	7150	537.525	159.277	8.51783	6.84953	860.347	620.834	131.395	74.35	64.2684	339.211	9.13756	9.09681	7.3191	6.21433	6.14142	8.19286
A_24_P389994	0.014906	0.112493	1.66405	up	NM_023018	chr1:1685079-1685020	NADK	Homo sapiens NAD kinase (NADK), transcript variant 1, mRNA [NM_023018]	GO:0016310|GO:0046034|GO:0003951|GO:0000166|GO:0006766|GO:0008152|GO:0019674|GO:0006767|GO:0005524|GO:0046872|GO:0016740|GO:0005829	NM_023018	Hs.654792	65220	464.12	247.961	8.58702	7.85232	633.418	478.596	280.347	220.017	203.666	320.199	8.69972	8.71607	8.34527	7.70068	7.74003	8.11627
A_23_P113184	0.379122	0.589209	1.08583	up	NM_001080432	chr16:54148113-54148172	FTO	Homo sapiens fat mass and obesity associated (FTO), mRNA [NM_001080432]	GO:0001659|GO:0070989|GO:0043734|GO:0005634|GO:0010883|GO:0042245|GO:0035515|GO:0046872|GO:0008198|GO:0035553|GO:0035516|GO:0035552|GO:0006307|GO:0040014|GO:0080111|GO:0070350|GO:0044065|GO:0016702|GO:0060612	NM_001080432	Hs.528833	79068	5814.78	5163.13	12.4168	12.2981	6634.95	5514.88	5294.51	5424.41	4879.35	5185.63	12.2545	12.3709	12.6252	12.3195	12.3715	12.2031
A_23_P12874	0.0974408	0.284385	1.08642	up	NM_012341	chr10:1063404-1063463	GTPBP4	Homo sapiens GTP binding protein 4 (GTPBP4), mRNA [NM_012341]	GO:0005515|GO:0048471|GO:0031965|GO:0030336|GO:0022408|GO:0033342|GO:0005794|GO:0008285|GO:0042254|GO:0050821|GO:0003924|GO:0005730|GO:0005634|GO:0000079|GO:0005525|GO:0006184|GO:0005737|GO:0000166|GO:0031397|GO:0008156	NM_012341	Hs.215766	23560	18958.3	18557.4	14.2878	14.1682	22693.8	18069.5	16111.5	18147.5	16527	20997.8	14.2826	14.2478	14.3331	14.1006	14.1391	14.2651
A_33_P3241582	0.574011	0.743857	1.06673	up	NM_001019	chr16:18796069-18794375	RPS15A	Homo sapiens ribosomal protein S15a (RPS15A), transcript variant 2, mRNA [NM_001019]	GO:0010467|GO:0008284|GO:0003735|GO:0016070|GO:0016071|GO:0019083|GO:0003723|GO:0019058|GO:0006415|GO:0009615|GO:0045787|GO:0006412|GO:0005829|GO:0006414|GO:0005622|GO:0005739|GO:0005737|GO:0022627|GO:0031018|GO:0016032|GO:0005840|GO:0044267	NM_001019	Hs.370504	6210	37424.5	39064.3	15.4058	15.3126	48250.3	35448	28575	42576.4	40013	34603.7	15.6276	15.3495	15.2402	15.3912	15.432	15.1145
A_23_P114061	0.105668	0.29725	1.29203	up	NM_001007471	chr9:73150331-73150272	TRPM3	Homo sapiens transient receptor potential cation channel, subfamily M, member 3 (TRPM3), transcript variant 9, mRNA [NM_001007471]	GO:0005262|GO:0005261|GO:0016020|GO:0004872|GO:0016021|GO:0055085|GO:0006812	NM_001007471	Hs.47288	80036	108.685	82.179	6.71218	6.34255	122.735	100.099	103.221	74.7419	70.019	101.776	6.50471	6.64106	6.99079	6.22018	6.26098	6.54649
A_23_P100127	0.0159661	0.116493	1.18593	up	NM_170589	chr15:40917525-40917584	CASC5	Homo sapiens cancer susceptibility candidate 5 (CASC5), transcript variant 1, mRNA [NM_170589]	GO:0005515|GO:0000236|GO:0001675|GO:0001669|GO:0005694|GO:0005730|GO:0006334|GO:0005634|GO:0005829|GO:0034080|GO:0007059|GO:0010923|GO:0000087|GO:0071173|GO:0000777|GO:0005654|GO:0008608|GO:0000278|GO:0051301	NM_170589	Hs.181855	57082	76.714	62.4122	6.23796	5.99193	99.1529	78.1201	52.869	63.618	55.698	67.9206	6.23922	6.34043	6.13422	6.00959	5.96277	6.00344
A_33_P3229869	0.586178	0.752059	1.15866	up	NR_040082	chr15:26260736-26260795	LOC100128714	Homo sapiens uncharacterized LOC100128714 (LOC100128714), non-coding RNA [NR_040082]		NR_040082	Hs.587854	100128714	18.6386	15.1834	4.30814	4.09568	25.6016	12.3428	17.9716	10.3137	18.164	17.0726	4.40705	3.81338	4.70399	3.64084	4.48631	4.15989
A_33_P3300152	0.413327	0.61826	1.0773	up	XM_003118914	chr14:95930166-95930107	LOC100506972	PREDICTED: Homo sapiens uncharacterized protein C14orf113-like (LOC100506972), mRNA [XM_003118914]		XM_003118914	Hs.675410	100506972	29.7043	27.5701	5.01442	4.907	35.9307	29.6398	23.5424	30.9457	25.3617	26.403	4.88143	5.09621	5.06562	5.06989	4.91619	4.73492
A_24_P320665	0.371737	0.58253	1.12907	up	NM_032581	chr7:22983499-22983440	FAM126A	Homo sapiens family with sequence similarity 126, member A (FAM126A), mRNA [NM_032581]	GO:0008150|GO:0007165|GO:0005737|GO:0016020|GO:0005575|GO:0004871	NM_032581	Hs.85603	84668	503.88	393.746	8.6803	8.50517	717.328	511.499	282.815	389.199	330.894	461.144	8.87165	8.81204	8.35722	8.46988	8.41801	8.62762
A_24_P57170	0.0565519	0.215521	1.20844	up	NM_001039887	chr19:36253157-36253216	C19orf55	Homo sapiens chromosome 19 open reading frame 55 (C19orf55), mRNA [NM_001039887]		NM_001039887	Hs.527982	148137	110.558	87.3809	6.7004	6.42726	144.055	112.83	74.7891	89.7797	70.8305	101.533	6.72475	6.80208	6.57437	6.45829	6.2792	6.54429
A_23_P109877	0.14099	0.347394	1.44223	up	NM_025222	chr3:52289613-52289554	WDR82	Homo sapiens WD repeat domain 82 (WDR82), mRNA [NM_025222]	GO:0005515|GO:0035097|GO:0048188|GO:0005634|GO:0072357|GO:0042800|GO:0000785|GO:0051568	NM_025222	Hs.194110	80335	1450.67	891.195	10.1946	9.66628	2108.09	1510.22	733.684	811.853	726.678	1135.05	10.4896	10.4022	9.69199	9.5122	9.54218	9.94447
A_24_P88031	0.00744766	0.0819477	1.2225	up	NM_023080	chr8:146280237-146280296	C8orf33	Homo sapiens chromosome 8 open reading frame 33 (C8orf33), mRNA [NM_023080]		NM_023080	Hs.169615	65265	945.507	719.289	9.66514	9.37531	1147.91	926.425	762.19	721.165	640.991	795.711	9.56457	9.68195	9.7489	9.34498	9.36496	9.41599
A_23_P58443	0.502768	0.690457	1.07385	up	NM_020690	chr5:139928822-139928881	ANKHD1-EIF4EBP3	Homo sapiens ANKHD1-EIF4EBP3 readthrough (ANKHD1-EIF4EBP3), mRNA [NM_020690]	GO:0005737|GO:0003723|GO:0005730|GO:0005634	NM_020690	Hs.594084	404734	2897.07	2491.85	11.3209	11.2181	3691.78	2641.95	2357.49	2780.49	2458.22	2236.83	11.3429	11.2349	11.3848	11.342	11.3588	10.9534
A_24_P6911	0.0110685	0.0985138	1.24329	up	NR_023383	chr7:76635087-76641250	DTX2P1-UPK3BP1-PMS2P11	Homo sapiens DTX2P1-UPK3BP1-PMS2P11 readthrough (non-protein coding) (DTX2P1-UPK3BP1-PMS2P11), non-coding RNA [NR_023383]		NR_023383	Hs.675888	441263	4117.15	3115.31	11.8579	11.5437	5307.18	3910.03	3134.23	3337.02	2954.53	3054.37	11.8962	11.8473	11.8301	11.5999	11.6217	11.4095
A_33_P3705275	0.047504	0.19798	1.29836	up	NM_207325	chr19:32974173-32974232	DPY19L3	Homo sapiens dpy-19-like 3 (C. elegans) (DPY19L3), transcript variant 1, mRNA [NM_207325]	GO:0016020|GO:0016021	NM_207325	Hs.194392	147991	87.0006	63.0609	6.3701	5.9934	122.284	83.5961	55.1213	66.4726	49.121	73.5892	6.49981	6.42299	6.18749	6.06953	5.80552	6.10516
A_23_P6802	0.687543	0.818554	1.0474	up	NM_004704	chr3:51967609-51967550	RRP9	Homo sapiens ribosomal RNA processing 9, small subunit (SSU) processome component, homolog (yeast) (RRP9), mRNA [NM_004704]	GO:0006364|GO:0003723|GO:0030532|GO:0005730|GO:0005732|GO:0005634	NM_004704	Hs.153768	9136	2226.24	1961.17	10.9046	10.8378	2883.99	2289.82	1504.93	1826.18	1603.49	2453.84	10.9645	11.0238	10.7254	10.7103	10.7161	11.0869
A_23_P203305	0.00880938	0.0888339	1.26777	up	NM_144981	chr11:31477853-31455105	IMMP1L	Homo sapiens IMP1 inner mitochondrial membrane peptidase-like (S. cerevisiae) (IMMP1L), nuclear gene encoding mitochondrial protein, mRNA [NM_144981]	GO:0005739|GO:0008150|GO:0003674|GO:0016020|GO:0006508|GO:0005743|GO:0008236|GO:0008233	NM_144981	Hs.502223	196294	986.944	724.017	9.72723	9.38494	1225.13	907.013	828.689	735.903	641.027	795.121	9.66179	9.65262	9.86729	9.37475	9.3654	9.41468
A_23_P102508	0.353204	0.56689	1.13639	up	NM_021095	chr2:27423111-27423052	SLC5A6	Homo sapiens solute carrier family 5 (sodium-dependent vitamin transporter), member 6 (SLC5A6), transcript variant 1, mRNA [NM_021095]	GO:0015887|GO:0012506|GO:0005215|GO:0015939|GO:0005886|GO:0006768|GO:0005624|GO:0006767|GO:0031526|GO:0055085|GO:0005887|GO:0006766|GO:0008523|GO:0006810|GO:0015878|GO:0006814|GO:0006811|GO:0015293	NM_021095	Hs.435735	8884	3478.89	2745.01	11.5465	11.362	4780.62	3586.3	2069.74	2808.16	2487.1	2939.78	11.7378	11.7059	11.1957	11.3556	11.3768	11.3536
A_33_P3254695	0.300479	0.518599	1.17955	up	NR_004404	chr1:28835168-28835227	RNU105A	Homo sapiens RNA, U105A small nucleolar (RNU105A), small nucleolar RNA [NR_004404]		NR_004404	Hs.469723	26768	462.016	350.568	8.57282	8.33459	622.274	498.478	265.297	308.748	302.233	440.724	8.67912	8.77793	8.26141	8.14385	8.29527	8.56464
A_23_P18413	0.0603272	0.222732	1.3631	up	NM_016589	chr3:119242693-119242752	TIMMDC1	Homo sapiens translocase of inner mitochondrial membrane domain containing 1 (TIMMDC1), nuclear gene encoding mitochondrial protein, mRNA [NM_016589]	GO:0005739|GO:0016020|GO:0016021	NM_016589	Hs.477287	51300	8058.17	5979.98	12.9374	12.4905	8859.47	7629.77	7685.28	5504.12	5101.79	7334.03	12.7282	12.8849	13.199	12.3454	12.438	12.6882
A_32_P26330	0.285972	0.50448	1.87237	up	NM_005153	chr16:84778252-84778310	USP10	Homo sapiens ubiquitin specific peptidase 10 (USP10), mRNA [NM_005153]	GO:0005515|GO:0006511|GO:0016579|GO:0004843|GO:0030330|GO:0042980|GO:0005634|GO:0002039|GO:0005737|GO:0006281|GO:0006508|GO:0008233|GO:0045111|GO:0004221|GO:0008234|GO:0005769	NM_005153	Hs.136778	9100	139.079	54.8908	6.64399	5.73912	215.548	173.11	28.5785	33.7427	46.741	84.1889	7.24756	7.36328	5.32113	5.18602	5.73744	6.29391
A_32_P62211	0.00312031	0.0565823	1.47076	up	BX538057	chr6:16763019-16763078		Homo sapiens mRNA; cDNA DKFZp686J1595 (from clone DKFZp686J1595) [BX538057]			Hs.408455		189.145	121.789	7.43664	6.88007	229.8	189.222	148.412	115.677	104.381	145.31	7.33854	7.48242	7.48897	6.79953	6.81628	7.02441
A_33_P3410981	0.879446	0.936357	1.04221	up	NM_032101	chr5:140799732-140799791	PCDHGB7	Homo sapiens protocadherin gamma subfamily B, 7 (PCDHGB7), transcript variant 2, mRNA [NM_032101]	GO:0005886|GO:0005509|GO:0016021|GO:0007155|GO:0007156	NM_032101	Hs.368160	56099	13.5159	12.5049	3.85496	3.79532	18.0153	10.9371	11.5951	16.146	12.7467	8.62207	3.88627	3.62245	4.05617	4.24596	4.0266	3.1134
A_23_P500873	0.000745676	0.0314276	1.31366	up	NM_133629	chr17:33427686-33427627	RAD51D	Homo sapiens RAD51 homolog D (S. cerevisiae) (RAD51D), transcript variant 4, mRNA [NM_133629]	GO:0017111|GO:0006281|GO:0000166|GO:0006310|GO:0005634|GO:0005524|GO:0003677|GO:0008094|GO:0007131	NM_133629	Hs.631757	5892	660.528	458.007	9.12958	8.73599	812.218	664.664	504.7	472.069	414.538	487.414	9.05181	9.19002	9.14691	8.74676	8.74771	8.71349
A_23_P169003	0.0807675	0.257803	1.38582	up	NM_022071	chr8:19252242-19252301	SH2D4A	Homo sapiens SH2 domain containing 4A (SH2D4A), transcript variant 1, mRNA [NM_022071]	GO:0005515|GO:0005737|GO:0019902|GO:0010923|GO:0005730|GO:0005634	NM_022071	Hs.303208	63898	143.797	94.3905	7.01573	6.54499	194.822	152.983	83.5852	106.528	93.3473	83.2959	7.12431	7.20988	6.713	6.69599	6.65766	6.28132
A_23_P142634	0.483114	0.675399	1.05375	up	NM_014168	chr2:170672009-170668981	METTL5	Homo sapiens methyltransferase like 5 (METTL5), mRNA [NM_014168]	GO:0008168|GO:0003676|GO:0016740	NM_014168	Hs.470553	29081	11906.5	11591.2	13.5516	13.476	13362.9	11841.9	10514.8	11986.6	10630.4	12156.6	13.3756	13.573	13.7061	13.491	13.4985	13.4387
A_24_P415601	0.00459599	0.0659649	1.65391	up	NM_002939	chr11:498093-498034	RNH1	Homo sapiens ribonuclease/angiogenin inhibitor 1 (RNH1), transcript variant 1, mRNA [NM_002939]	GO:0005515|GO:0005737|GO:0032311|GO:0008428|GO:0045765|GO:0006402	NM_002939	Hs.530687	6050	1626.63	894.173	10.4194	9.69353	2286.07	1557.31	1036.52	890.39	788.046	1004.08	10.6142	10.4491	10.195	9.65172	9.66698	9.76188
A_23_P250564	0.285475	0.503965	1.13618	up	NM_005400	chr2:46414736-46414795	PRKCE	Homo sapiens protein kinase C, epsilon (PRKCE), mRNA [NM_005400]	GO:0050996|GO:0004699|GO:0017124|GO:0005886|GO:0005783|GO:0050730|GO:0010811|GO:0005634|GO:0007202|GO:0046872|GO:0070257|GO:0005829|GO:0035556|GO:0005739|GO:0005737|GO:0000166|GO:0002281|GO:0032024|GO:0004871|GO:0043123|GO:0031663|GO:0035641|GO:0048011|GO:0051209|GO:0019901|GO:0071456|GO:0030168|GO:0043278|GO:0006917|GO:0043085|GO:0005524|GO:0032230|GO:0019216|GO:0007165|GO:0071361|GO:0035276|GO:…	NM_005400	Hs.580351	5581	352.291	292.838	8.28547	8.10129	403.81	331.918	321.145	321.069	272	285.446	8.08877	8.23698	8.53067	8.2005	8.14711	7.95625
A_23_P357860	0.255547	0.474429	1.08868	up	NM_003262	chr3:169715114-169715173	SEC62	Homo sapiens SEC62 homolog (S. cerevisiae) (SEC62), mRNA [NM_003262]	GO:0005791|GO:0016235|GO:0016020|GO:0005783|GO:0008565|GO:0006613|GO:0005789|GO:0004872|GO:0045111|GO:0016021	NM_003262	Hs.592561	7095	217.096	188.556	7.61996	7.49738	275.985	195.537	179.765	207.2	166.506	191.963	7.58213	7.52623	7.75153	7.6156	7.47568	7.40088
A_23_P327426	0.996643	0.998325	1.00033	up	NM_152902	chr1:168169147-168169206	TIPRL	Homo sapiens TIP41, TOR signaling pathway regulator-like (S. cerevisiae) (TIPRL), transcript variant 1, mRNA [NM_152902]	GO:0005515|GO:0005737|GO:0000077|GO:0034048	NM_152902	Hs.209431	261726	8555.28	8331.94	12.9947	12.9942	11554	7601.86	6509.97	9000.45	7754.81	8240.55	13.1556	12.8812	12.9474	13.0781	13.048	12.8566
A_23_P127781	0.850304	0.920008	1.12839	up	NM_006552	chr11:61960950-61961009	SCGB1D1	Homo sapiens secretoglobin, family 1D, member 1 (SCGB1D1), mRNA [NM_006552]	GO:0005488|GO:0005576|GO:0005615	NM_006552	Hs.202686	10648	56.0222	37.4323	5.46035	5.28609	27.9917	22.001	118.074	31.9641	30.8551	49.4777	4.53345	4.68078	7.16684	5.1153	5.17774	5.56522
A_23_P209962	0.155777	0.36551	1.11879	up	NM_024624	chr2:17851726-17847762	SMC6	Homo sapiens structural maintenance of chromosomes 6 (SMC6), transcript variant 2, mRNA [NM_024624]	GO:0005622|GO:0006281|GO:0000166|GO:0005694|GO:0006310|GO:0005634|GO:0005524	NM_024624	Hs.526728	79677	3581.65	2931.85	11.6213	11.4594	4719.47	3584.2	2441.27	2967.26	2707.78	3120.51	11.7203	11.7038	11.4398	11.4361	11.4962	11.4458
A_23_P259632	0.00587691	0.07337	1.1449	up	NM_031925	chr7:75616562-75616503	TMEM120A	Homo sapiens transmembrane protein 120A (TMEM120A), mRNA [NM_031925]	GO:0008150|GO:0003674|GO:0016020|GO:0016021|GO:0005575	NM_031925	Hs.488835	83862	362.647	295.15	8.30517	8.10995	453.718	355.016	279.206	291.976	265.196	328.277	8.25065	8.32602	8.33884	8.06765	8.11163	8.15057
A_32_P183367	0.011307	0.0993383	1.58448	up	NM_020180	chr18:34823088-34823029	CELF4	Homo sapiens CUGBP, Elav-like family member 4 (CELF4), transcript variant 1, mRNA [NM_020180]	GO:0048026|GO:0006397|GO:0008380|GO:0042835|GO:0006376|GO:0005730|GO:0005634|GO:0009790|GO:0003729|GO:0007281|GO:0005737|GO:0000166|GO:0000381|GO:0000900	NM_020180	Hs.435976	56853	44.2349	27.3075	5.55771	4.8937	51.8954	40.782	40.0272	23.2843	25.7653	32.8728	5.39222	5.50635	5.77454	4.70659	4.94008	5.03442
A_23_P123672	0.00906976	0.0905837	1.17264	up	NM_014290	chr9:100258236-100258295	TDRD7	Homo sapiens tudor domain containing 7 (TDRD7), mRNA [NM_014290]	GO:0005515|GO:0070306|GO:0007283|GO:0003729|GO:0007281|GO:0033391|GO:0005737|GO:0010608|GO:0047485|GO:0002089|GO:0005759|GO:0035770|GO:0043186	NM_014290	Hs.193842	23424	2731.74	2151.78	11.2267	10.997	3489.89	2713.02	1992.3	2191.51	1982.66	2281.17	11.2679	11.2753	11.1369	10.9822	11.0333	10.9754
A_24_P400997	0.572696	0.742782	1.27493	up	NM_015295	chr18:2673319-2674029	SMCHD1	Homo sapiens structural maintenance of chromosomes flexible hinge domain containing 1 (SMCHD1), mRNA [NM_015295]	GO:0001740|GO:0051276|GO:0005694|GO:0060821|GO:0005524	NM_015295	Hs.8118	23347	34.3458	32.9592	5.19519	4.84476	45.7228	30.1116	27.2029	16.1734	15.7528	66.9513	5.21939	5.11611	5.25007	4.24852	4.302	5.98378
A_23_P102890	0.170586	0.382339	1.13939	up	NM_032476	chr21:35515227-35515286	MRPS6	Homo sapiens mitochondrial ribosomal protein S6 (MRPS6), nuclear gene encoding mitochondrial protein, mRNA [NM_032476]	GO:0005739|GO:0003735|GO:0015935|GO:0019843|GO:0006412	NM_032476	Hs.302742	64968	5610.1	4654.67	12.3187	12.1305	7396.56	5529.53	3904.21	4479.82	3980.78	5503.41	12.4248	12.375	12.1565	12.0413	12.0661	12.284
A_23_P147839	8.65783e-05	0.0164002	1.80993	up	NM_004439	chr4:66201701-66197839	EPHA5	Homo sapiens EPH receptor A5 (EPHA5), transcript variant 1, mRNA [NM_004439]	GO:0030424|GO:0048471|GO:0005886|GO:0042995|GO:0030425|GO:0005005|GO:0005004|GO:0005003|GO:0032314|GO:0000166|GO:0007411|GO:0048666|GO:0032956|GO:0043025|GO:0004872|GO:0060997|GO:0005791|GO:0048013|GO:0005524|GO:0007399|GO:0021766|GO:0032793|GO:0005887|GO:0019933|GO:0061178|GO:0009897	NM_004439	Hs.654492	2044	58.936	30.7716	5.91238	5.05645	73.1273	60.41	43.2706	30.7251	27.3041	34.2857	5.85046	6.00679	5.87991	5.06062	5.01509	5.09362
A_23_P40059	0.826648	0.906842	1.0261	up	NM_000534	chr2:190732610-190738235	PMS1	Homo sapiens PMS1 postmeiotic segregation increased 1 (S. cerevisiae) (PMS1), transcript variant 1, mRNA [NM_000534]	GO:0032389|GO:0030983|GO:0006200|GO:0005634|GO:0006298|GO:0016887|GO:0005524|GO:0003677|GO:0007131	NM_000534	Hs.111749	5378	3144.59	2765.05	11.4091	11.3719	4244.93	3218.77	1970.09	2892.62	2635.41	2767.13	11.5595	11.552	11.1156	11.4002	11.461	11.2544
A_23_P209195	0.792322	0.885722	1.02904	up	NM_031448	chr19:30192602-30192543	C19orf12	Homo sapiens chromosome 19 open reading frame 12 (C19orf12), transcript variant 2, mRNA [NM_031448]	GO:0016020|GO:0016021	NM_031448	Hs.529094	83636	1242.26	1136.73	10.0641	10.0228	1557.48	1159.03	1010.26	1050.84	908.386	1450.96	10.0242	10.0193	10.1487	9.88975	9.87486	10.3036
A_23_P216501	0.492311	0.682837	1.13487	up	NM_213674	chr9:35682147-35682088	TPM2	Homo sapiens tropomyosin 2 (beta) (TPM2), transcript variant 2, mRNA [NM_213674]	GO:0005862|GO:0005737|GO:0030049|GO:0006936|GO:0043462|GO:0003779|GO:0008307|GO:0005856|GO:0005829	NM_213674	Hs.300772	7169	591.566	491.291	8.95614	8.7736	795.798	491.125	487.775	454.047	335.884	683.941	9.01688	8.75639	9.09514	8.69102	8.44231	9.18748
A_33_P3267305	0.0215227	0.133872	1.28151	up	NM_173595	chr12:56631650-56631591	ANKRD52	Homo sapiens ankyrin repeat domain 52 (ANKRD52), mRNA [NM_173595]		NM_173595	Hs.524506	283373	8003.3	6249.05	12.9267	12.5688	9234.12	7576.31	7199.46	6625.6	5584.39	6537.17	12.7956	12.8757	13.1088	12.6199	12.5575	12.5291
A_23_P253301	0.0948249	0.280714	1.2923	up	NM_053024	chr3:149683394-149683335	PFN2	Homo sapiens profilin 2 (PFN2), transcript variant 1, mRNA [NM_053024]	GO:0005515|GO:0005737|GO:0030036|GO:0008064|GO:0005546|GO:0003779|GO:0015629	NM_053024	Hs.91747	5217	748.537	537.231	9.32278	8.95284	902.631	693.626	649.354	598.009	538.684	475	9.20775	9.24517	9.51541	9.0823	9.10188	8.67432
A_23_P48997	0.195947	0.411351	1.15042	up	NM_003978	chr15:77329455-77329514	PSTPIP1	Homo sapiens proline-serine-threonine phosphatase interacting protein 1 (PSTPIP1), mRNA [NM_003978]	GO:0048471|GO:0001725|GO:0005826|GO:0019903|GO:0003779|GO:0002218|GO:0032154|GO:0030027|GO:0005829|GO:0007165|GO:0005737|GO:0045087|GO:0016491|GO:0005856|GO:0007155	NM_003978	Hs.129758	9051	4679.41	3898.98	12.0769	11.8748	5382.7	4299.43	4356.11	3911.62	3549.56	4235.77	11.9186	11.9808	12.3315	11.8334	11.883	11.908
A_33_P3279940	0.0254487	0.145876	1.29504	up	NM_032027	chr1:62166666-62166607	TM2D1	Homo sapiens TM2 domain containing 1 (TM2D1), mRNA [NM_032027]	GO:0008624|GO:0001540|GO:0016020|GO:0005887|GO:0004930|GO:0006915	NM_032027	Hs.656790	83941	2702.84	1962.73	11.2326	10.8596	3088.06	2612.41	2408.06	1952.47	1766.62	2169.09	11.0598	11.2207	11.4172	10.8083	10.8621	10.9083
A_23_P106874	0.383961	0.593181	1.55893	up	NM_031293	chr16:72153134-72153075	PMFBP1	Homo sapiens polyamine modulated factor 1 binding protein 1 (PMFBP1), transcript variant 1, mRNA [NM_031293]	GO:0005737	NM_031293	Hs.714939	83449	12.0042	5.12981	3.13075	2.49019	25.7471	5.26554	5	5.38943	5	5	4.41419	2.58293	2.39512	2.73532	2.39403	2.34123
A_33_P3424826	0.96895	0.985412	1.01534	up		chr7:156058902-156058961							24.3125	24.1492	4.70762	4.68566	18.5812	22.993	31.3634	14.3675	28.6427	29.4373	3.93489	4.73847	5.4495	4.09629	5.07464	4.88604
A_33_P3223660	0.0758357	0.248809	1.25248	up	NR_023389	chr9:98637536-98637477	LINC00476	Homo sapiens long intergenic non-protein coding RNA 476 (LINC00476), transcript variant 2, non-coding RNA [NR_023389]		NR_023389	Hs.494549	100128782	865.485	620.224	9.47411	9.14932	1262.22	786.378	547.861	670.694	559.055	630.924	9.71111	9.43675	9.27447	9.2287	9.15805	9.0612
A_32_P331052	0.848749	0.919159	1.04127	up	NM_080833	chr20:60987695-60986009	C20orf151	Homo sapiens chromosome 20 open reading frame 151 (C20orf151), mRNA [NM_080833]		NM_080833	Hs.180374	140893	14.5396	11.6539	3.82542	3.76709	24.4998	11.5433	7.57564	10.0078	10.45	14.5038	4.3427	3.70435	3.42923	3.59736	3.77724	3.92666
A_23_P161615	0.23758	0.456764	1.23631	up	NM_002689	chr11:65062111-65063057	POLA2	Homo sapiens polymerase (DNA directed), alpha 2 (70kD subunit) (POLA2), mRNA [NM_002689]	GO:0046982|GO:0005658|GO:0003887|GO:0005730|GO:0000216|GO:0005634|GO:0003677|GO:0006260|GO:0000084|GO:0003674|GO:0006271|GO:0005737|GO:0000082|GO:0000723|GO:0006270|GO:0000722|GO:0005654|GO:0000278|GO:0032201|GO:0000060	NM_002689	Hs.201897	23649	793.197	559.819	9.32055	9.01451	1084.56	874.035	420.995	567.648	508.005	603.805	9.47953	9.59725	8.88487	9.00578	9.02702	9.01073
A_33_P3388815	0.757813	0.864666	1.02181	up	NM_003838	chr1:74671138-74671197	FPGT	Homo sapiens fucose-1-phosphate guanylyltransferase (FPGT), transcript variant 1, mRNA [NM_003838]	GO:0005737|GO:0000166|GO:0047341|GO:0016779|GO:0006004|GO:0005525|GO:0003824	NM_003838	Hs.480085	8790	275.291	246.668	7.89071	7.85957	397.841	240.101	187.93	254.273	211.757	273.974	8.06896	7.79357	7.80959	7.87858	7.80003	7.9001
A_23_P92334	0.0269874	0.149447	1.30121	up	NM_024943	chr4:38969231-38969172	TMEM156	Homo sapiens transmembrane protein 156 (TMEM156), mRNA [NM_024943]	GO:0016020|GO:0016021	NM_024943	Hs.374147	80008	182.878	129.37	7.34071	6.96086	252.119	178.099	118.418	133.529	105.582	149	7.45194	7.40035	7.16984	6.99237	6.82727	7.06293
A_23_P121795	0.0341106	0.169457	1.53766	up	NM_021069	chr4:186515040-186510881	SORBS2	Homo sapiens sorbin and SH3 domain containing 2 (SORBS2), transcript variant 2, mRNA [NM_021069]	GO:0005622|GO:0008150|GO:0048471|GO:0030018|GO:0005737|GO:0005200|GO:0008270|GO:0005634|GO:0015629|GO:0008307|GO:0008093	NM_021069	Hs.655143	8470	266.264	153.207	7.82282	7.20208	387.125	254.841	156.827	174.939	149.459	135.222	8.03483	7.87691	7.5567	7.36834	7.30742	6.93049
A_24_P216087	0.0988678	0.286648	1.24414	up	NM_019088	chr19:39876843-39876784	PAF1	Homo sapiens Paf1, RNA polymerase II associated factor, homolog (S. cerevisiae) (PAF1), mRNA [NM_019088]	GO:0005515|GO:0006355|GO:0033523|GO:0016593|GO:0005634|GO:0010390	NM_019088	Hs.466714	54623	803.875	583.233	9.37425	9.05909	1120.35	772.384	518.892	520.707	506.33	722.663	9.53032	9.40844	9.18398	8.89555	9.02247	9.25926
A_23_P301336	0.0631016	0.227586	1.0666	up	NM_014472	chr10:100004055-100004114	C10orf28	Homo sapiens chromosome 10 open reading frame 28 (C10orf28), mRNA [NM_014472]	GO:0000166	NM_014472	Hs.419800	27291	269.807	236.418	7.89759	7.80457	338.882	266.5	204.041	236.501	206.834	265.919	7.8549	7.93093	7.90694	7.78867	7.76476	7.86029
A_23_P28105	0.0496791	0.202708	1.25502	up	NM_004622	chr2:122522998-122523057	TSN	Homo sapiens translin (TSN), mRNA [NM_004622]	GO:0043565|GO:0005737|GO:0006310|GO:0005634|GO:0003729|GO:0003677	NM_004622	Hs.75066	7247	3286.58	2479.33	11.5178	11.1901	4044.6	3338.45	2476.69	2373.29	2015.49	3049.22	11.4865	11.6068	11.4602	11.1035	11.0607	11.4063
A_23_P36345	0.278878	0.497284	1.19629	up	NM_006645	chr11:72468822-72466750	STARD10	Homo sapiens StAR-related lipid transfer (START) domain containing 10 (STARD10), mRNA [NM_006645]		NM_006645	Hs.188606	10809	111.509	92.3945	6.72617	6.46761	140.337	111.85	82.3388	74.8204	72.2513	130.112	6.6926	6.79033	6.69559	6.22163	6.30858	6.87263
A_23_P52531	0.00313292	0.0565823	1.5099	up	NM_152644	chr10:124609990-124608947	FAM24B	Homo sapiens family with sequence similarity 24, member B (FAM24B), transcript variant 1, mRNA [NM_152644]	GO:0005576	NM_152644	Hs.114648	196792	317.658	190.012	8.0927	7.49824	446.826	273.32	232.828	178.962	168.601	222.474	8.22608	7.96933	8.08268	7.40169	7.49494	7.59811
A_23_P54230	0.0329405	0.166267	1.33329	up	NM_207660	chr14:89041174-89042219	ZC3H14	Homo sapiens zinc finger CCCH-type containing 14 (ZC3H14), transcript variant 2, mRNA [NM_207660]	GO:0005515|GO:0005737|GO:0016607|GO:0003723|GO:0008270|GO:0005634|GO:0046872	NM_207660	Hs.725164	79882	760.732	505.273	9.29014	8.87516	1050.03	751.578	480.593	536.896	482.643	496.281	9.42959	9.36742	9.07342	8.93086	8.95672	8.73789
A_33_P3353672	0.555804	0.73105	1.05555	up	NM_004249	chr4:13369441-13369382	RAB28	Homo sapiens RAB28, member RAS oncogene family (RAB28), transcript variant 2, mRNA [NM_004249]	GO:0006184|GO:0005886|GO:0000166|GO:0007264|GO:0003924|GO:0019003|GO:0005525	NM_004249	Hs.656060	9364	2896.12	2585.29	11.3441	11.2661	3296.42	2764.77	2627.17	2541.87	2259.81	2954.19	11.1691	11.3124	11.5509	11.2034	11.2333	11.3617
A_33_P3286492	0.119626	0.317644	1.35291	up	BC054009	chr8:76402375-76402434	HNF4G	hepatocyte nuclear factor 4, gamma [Source:HGNC Symbol;Acc:5026] [ENST00000396419]	GO:0010467|GO:0034339|GO:0003700|GO:0006357|GO:0003707|GO:0005634|GO:0046872|GO:0043565|GO:0031018|GO:0004872|GO:0005654|GO:0008270|GO:0045893		Hs.241529	3174	309.411	209.532	8.06156	7.62549	422.843	283.744	221.645	242.265	222.634	163.696	8.14598	8.01782	8.02088	7.82029	7.86364	7.19253
A_23_P311201	0.0817508	0.259539	1.1676	up	XM_003119082	chr1:24291533-24291474		serine/arginine-rich splicing factor 10 [Source:HGNC Symbol;Acc:16713] [ENST00000344989]		XM_003119082	Hs.652334		1597.93	1281.37	10.4457	10.2222	1891.45	1562.25	1340.1	1358.22	1241.57	1244.32	10.3322	10.4518	10.5532	10.2643	10.3213	10.0809
A_23_P56553	0.00644569	0.076549	1.1656	up	NM_024770	chr2:172180571-172180512	METTL8	Homo sapiens methyltransferase like 8 (METTL8), mRNA [NM_024770]	GO:0005737|GO:0008168|GO:0008152|GO:0005634|GO:0016740	NM_024770	Hs.135146	79828	1909.22	1532.81	10.705	10.4839	2318.03	1933.14	1476.5	1559.18	1400.28	1638.95	10.6405	10.7775	10.697	10.4551	10.5034	10.4932
A_33_P3344204	0.939397	0.970147	1.01034	up	NM_024786	chr5:795933-795874	ZDHHC11	Homo sapiens zinc finger, DHHC-type containing 11 (ZDHHC11), mRNA [NM_024786]	GO:0016746|GO:0016020|GO:0008270|GO:0016021|GO:0046872	NM_024786	Hs.729226	79844	2417.79	2279.05	11.0676	11.0527	2792.68	2346.42	2114.27	2069.47	1794.25	2973.42	10.9177	11.0557	11.2293	10.8983	10.888	11.372
A_23_P210900	0.615519	0.773094	1.04857	up	NM_018677	chr20:33515343-33515401	ACSS2	Homo sapiens acyl-CoA synthetase short-chain family member 2 (ACSS2), transcript variant 1, mRNA [NM_018677]	GO:0008610|GO:0006805|GO:0016208|GO:0016874|GO:0006069|GO:0005730|GO:0005634|GO:0003824|GO:0006085|GO:0005524|GO:0043231|GO:0005829|GO:0005737|GO:0000166|GO:0003987	NM_018677	Hs.517034	55902	711.51	631.942	9.23681	9.1684	893.021	700.332	541.175	590.623	509.65	795.552	9.19226	9.26387	9.25432	9.05954	9.03021	9.41545
A_23_P101013	0.0351931	0.171629	1.16264	up	NM_007267	chr17:76113361-76109658	TMC6	Homo sapiens transmembrane channel-like 6 (TMC6), transcript variant 2, mRNA [NM_007267]	GO:0016020|GO:0005783|GO:0005789|GO:0016021	NM_007267	Hs.632227	11322	4029	3260.78	11.831	11.6136	5042.43	3667.34	3377.24	3294.58	2831.84	3655.91	11.8181	11.7431	11.9319	11.5811	11.5618	11.698
A_23_P107211	0.0747621	0.247097	1.41846	up	NM_201434	chr17:40278796-40277881	RAB5C	Homo sapiens RAB5C, member RAS oncogene family (RAB5C), transcript variant 1, mRNA [NM_201434]	GO:0042470|GO:0005886|GO:0007264|GO:0003924|GO:0030139|GO:0031410|GO:0005525|GO:0015031|GO:0006184|GO:0000166|GO:0030100|GO:0031901|GO:0007032|GO:0005768	NM_201434	Hs.650382	5878	577.824	363.923	8.88197	8.37764	835.609	563.587	334.277	331.676	286.648	473.445	9.09384	8.963	8.58907	8.24114	8.22133	8.67046
A_23_P112482	0.164649	0.375488	1.66192	up	NM_004925	chr9:33441824-33441765	AQP3	Homo sapiens aquaporin 3 (Gill blood group) (AQP3), mRNA [NM_004925]	GO:0005215|GO:0007588|GO:0005886|GO:0033280|GO:0002684|GO:0070295|GO:0055085|GO:0015840|GO:0051592|GO:0045616|GO:0016323|GO:0005737|GO:0005911|GO:0015250|GO:0015793|GO:0042476|GO:0006810|GO:0032526|GO:0006833|GO:0015254|GO:0016021	NM_004925	Hs.234642	360	3073.68	1610.19	11.2541	10.5213	4590.87	3365.16	1265.01	1454.43	1240.46	2135.69	11.6724	11.6155	10.4745	10.3561	10.3187	10.889
A_33_P3382086	0.223288	0.441812	1.11952	up	NM_138418	chr16:698235-698294	FAM195A	Homo sapiens family with sequence similarity 195, member A (FAM195A), mRNA [NM_138418]		NM_138418	Hs.417710	84331	807.96	676.98	9.44238	9.27951	946.983	781.11	695.786	658.035	588.373	784.533	9.2842	9.42574	9.61721	9.2042	9.23845	9.39588
A_23_P11800	0.427195	0.629321	1.10783	up	NM_018584	chr1:20809460-20809401	CAMK2N1	Homo sapiens calcium/calmodulin-dependent protein kinase II inhibitor 1 (CAMK2N1), mRNA [NM_018584]	GO:0030054|GO:0019901|GO:0005886|GO:0045211|GO:0043025|GO:0008427|GO:0045202|GO:0014069|GO:0019717|GO:0030425	NM_018584	Hs.197922	55450	5.19991	5	2.51511	2.36738	5.42397	5	5.17575	5	5	5	2.34644	2.35049	2.84839	2.36687	2.39403	2.34123
A_23_P2967	0.28157	0.500044	1.13309	up	NM_003917	chr14:24029590-24029531	AP1G2	Homo sapiens adaptor-related protein complex 1, gamma 2 subunit (AP1G2), mRNA [NM_003917]	GO:0030133|GO:0005515|GO:0030131|GO:0005794|GO:0030121|GO:0005798|GO:0031410|GO:0006886|GO:0030117|GO:0000139|GO:0016020|GO:0005488|GO:0044419|GO:0008565|GO:0016192|GO:0030659|GO:0010008|GO:0005768	NM_003917	Hs.343244	8906	1355.09	1128.23	10.2071	10.0268	1566.68	1255.04	1243.55	1069.62	993.289	1321.78	10.0374	10.1331	10.4509	9.91672	9.9977	10.1661
A_24_P126471	0.153446	0.362903	1.36247	up	NM_020246	chr7:100460331-100460390	SLC12A9	Homo sapiens solute carrier family 12 (potassium/chloride transporters), member 9 (SLC12A9), mRNA [NM_020246]	GO:0005886|GO:0015377|GO:0016021|GO:0055085	NM_020246	Hs.521087	56996	49.4873	35.9889	5.70407	5.25785	50.6348	42.665	55.1622	37.3985	30.6063	39.9618	5.35954	5.56437	6.1883	5.32677	5.1667	5.28007
A_23_P89410	0.00529515	0.0706463	1.2158	up	NM_003766	chr17:40962879-40962820	BECN1	Homo sapiens beclin 1, autophagy related (BECN1), mRNA [NM_003766]	GO:0005515|GO:0005802|GO:0005794|GO:0008285|GO:0006914|GO:0006916|GO:0009615|GO:0043234|GO:0000910|GO:0005737|GO:0006968|GO:0007049|GO:0016020|GO:0016023|GO:0000045|GO:0016239	NM_003766	Hs.716464	8678	2960	2257.91	11.3521	11.0702	3795.92	2852.67	2231.41	2187.95	2112.62	2473.17	11.3848	11.3631	11.3085	10.9801	11.1299	11.1007
A_23_P145694	0.988166	0.994176	1.00248	up	NM_001673	chr7:97481520-97481461	ASNS	Homo sapiens asparagine synthetase (glutamine-hydrolyzing) (ASNS), transcript variant 2, mRNA [NM_001673]	GO:0016874|GO:0031427|GO:0032870|GO:0042803|GO:0005829|GO:0034641|GO:0000166|GO:0004066|GO:0031667|GO:0009416|GO:0042149|GO:0006529|GO:0043200|GO:0032354|GO:0043066|GO:0048037|GO:0009636|GO:0008652|GO:0005625|GO:0005524|GO:0009612|GO:0001889|GO:0045931|GO:0008152|GO:0006541	NM_001673	Hs.489207	440	14873.6	15504.9	13.8943	13.8908	18963.6	12316.9	13340.2	17479.4	16099.2	12936.3	13.9669	13.6256	14.0906	14.0342	14.1023	13.5359
A_23_P101380	0.00572349	0.0724937	1.35757	up	NM_198540	chr19:41931342-41931283	B3GNT8	Homo sapiens UDP-GlcNAc:betaGal beta-1,3-N-acetylglucosaminyltransferase 8 (B3GNT8), mRNA [NM_198540]	GO:0005794|GO:0016020|GO:0000139|GO:0030311|GO:0016757|GO:0016262|GO:0006486|GO:0016021|GO:0008378	NM_198540	Hs.441681	374907	32.72	23.3721	5.13036	4.68934	41.505	33.3512	23.304	22.0277	20.5216	27.5669	5.0829	5.25497	5.05322	4.63651	4.63756	4.79394
A_24_P248185	0.0465626	0.196002	1.83896	up	NM_153685	chr12:6803073-6803014	C12orf53	Homo sapiens chromosome 12 open reading frame 53 (C12orf53), transcript variant 1, mRNA [NM_153685]	GO:0016020|GO:0016021	NM_153685	Hs.44067	196500	420.71	209.441	8.51738	7.63849	416.266	349.596	496.27	205.503	180.996	241.823	8.12631	8.30531	9.12053	7.60556	7.589	7.72093
A_33_P3332438	0.154358	0.36411	1.17547	up	NM_138785	chr6:149901799-149901858	C6orf72	Homo sapiens chromosome 6 open reading frame 72 (C6orf72), mRNA [NM_138785]	GO:0016020|GO:0016021	NM_138785	Hs.438872	116254	717.861	557.539	9.23633	9.00309	916.127	723.127	514.329	626.123	546.386	500.107	9.23219	9.30888	9.16792	9.1404	9.11869	8.75018
A_24_P269895	0.494572	0.68477	1.24897	up	NM_194247	chr2:178080329-178080388	HNRNPA3	Homo sapiens heterogeneous nuclear ribonucleoprotein A3 (HNRNPA3), mRNA [NM_194247]	GO:0008380|GO:0010467|GO:0003723|GO:0005730|GO:0005634|GO:0071013|GO:0003729|GO:0005737|GO:0051033|GO:0000166|GO:0000398|GO:0030529|GO:0005654|GO:0051028|GO:0030530	NM_194247	Hs.516539	220988	1796.65	1237.06	10.4441	10.1233	2857.33	1782.17	750.442	1077.38	916.572	1717.24	10.946	10.6591	9.72708	9.92636	9.8866	10.557
A_24_P64100	0.801457	0.891713	1.02519	up	AF495725	chr8:23432812-23432871		solute carrier family 25, member 37 [Source:HGNC Symbol;Acc:29786] [ENST00000519973]			Hs.596025		2798.15	2549.71	11.2848	11.2489	3280.76	2826	2287.7	2836.12	2464.5	2348.51	11.1587	11.3504	11.3452	11.3692	11.3641	11.0134
A_23_P46781	0.107178	0.299912	1.33417	up	NM_003638	chr10:15561364-15561305	ITGA8	Homo sapiens integrin, alpha 8 (ITGA8), mRNA [NM_003638]	GO:0001656|GO:0008305|GO:0042472|GO:0005886|GO:0045177|GO:0007275|GO:0030154|GO:0007399|GO:0016337|GO:0007160|GO:0030198|GO:0007229|GO:0030030|GO:0004872|GO:0007613|GO:0016021|GO:0030511	NM_003638	Hs.171311	8516	485.092	323.734	8.63425	8.2183	662.423	518.42	274.434	304.271	259.842	407.088	8.76032	8.83	8.31241	8.12227	8.07853	8.45411
A_33_P3302300	0.673376	0.811938	1.07026	up	AK127681	chr2:70237008-70236949	LOC100128333	Homo sapiens cDNA FLJ45779 fis, clone NETRP2005282. [AK127681]			Hs.683646	100128333	6.76272	5.14082	2.67954	2.58158	8.2526	7.03556	5	5	5.2928	5.12965	2.73186	2.91163	2.39512	2.36687	2.87959	2.49829
A_33_P3379506	0.316313	0.533662	1.06144	up	NM_138798	chr2:99787060-99787001	MITD1	Homo sapiens MIT, microtubule interacting and transport, domain containing 1 (MITD1), mRNA [NM_138798]	GO:0016020|GO:0031902|GO:0015031|GO:0005768	NM_138798	Hs.14222	129531	5243.63	4682.73	12.2445	12.1585	6539.29	4897.51	4294.09	4959.23	4474.73	4614.22	12.2355	12.187	12.311	12.1982	12.2475	12.0297
A_33_P3288484	0.998057	0.998873	1.00026	up	NM_020466	chr6:90342022-90341963	LYRM2	Homo sapiens LYR motif containing 2 (LYRM2), transcript variant 1, mRNA [NM_020466]	GO:0005739	NM_020466	Hs.177275	57226	464.661	431.828	8.65391	8.65353	542.148	412.921	438.914	429.146	397.997	468.339	8.48947	8.52858	8.94366	8.61612	8.69102	8.65344
A_23_P256375	0.415763	0.620313	1.07552	up	NM_004604	chr16:31051321-31051380	STX4	Homo sapiens syntaxin 4 (STX4), mRNA [NM_004604]	GO:0005802|GO:0005515|GO:0048471|GO:0016081|GO:0005886|GO:0042581|GO:0031201|GO:0006886|GO:0005829|GO:0016323|GO:0005737|GO:0016324|GO:0000149|GO:0006836|GO:0016192|GO:0005773|GO:0017137|GO:0009986|GO:0006892|GO:0030507|GO:0030168|GO:0042383|GO:0005484|GO:0006461|GO:0006944|GO:0016020|GO:0007596|GO:0043219|GO:0001950|GO:0016021|GO:0016044	NM_004604	Hs.83734	6810	695.3	604.155	9.2212	9.11617	829.852	641.379	614.669	606.285	516.973	689.208	9.08352	9.14748	9.43261	9.10054	9.04968	9.19828
A_33_P3256490	0.0847851	0.264485	1.18491	up	NM_001004339	chr1:53352665-53352724	ZYG11A	Homo sapiens zyg-11 homolog A (C. elegans) (ZYG11A), mRNA [NM_001004339]	GO:0005488	NM_001004339	Hs.658458	440590	49.5726	40.1606	5.64875	5.40397	68.0152	49.4307	31.2719	40.892	34.7229	44.8668	5.75056	5.74989	5.44581	5.44339	5.33402	5.43451
A_32_P12104	0.0488889	0.201092	1.71836	up	NM_022662	chr2:112582737-112582584	ANAPC1	Homo sapiens anaphase promoting complex subunit 1 (ANAPC1), mRNA [NM_022662]	GO:0007094|GO:0051437|GO:0005634|GO:0051436|GO:0031145|GO:0051439|GO:0005829|GO:0007067|GO:0070979|GO:0005680|GO:0000075|GO:0005654|GO:0000278|GO:0051301	NM_022662	Hs.436527	64682	111.451	59.9652	6.67054	5.8895	155.708	116.918	61.7264	46.2292	47.1517	86.5145	6.81971	6.85398	6.33792	5.59209	5.74826	6.32817
A_23_P114626	0.208161	0.42517	1.20648	up	NM_000488	chr1:173873103-173873044	SERPINC1	Homo sapiens serpin peptidase inhibitor, clade C (antithrombin), member 1 (SERPINC1), mRNA [NM_000488]	GO:0005515|GO:0005886|GO:0004867|GO:0007584|GO:0005576|GO:0002020|GO:0030414|GO:0005615|GO:0010951|GO:0030162|GO:0007596|GO:0050728|GO:0008201	NM_000488	Hs.75599	462	95.9684	79.2634	6.54656	6.27575	113.455	90.2458	84.2039	71.274	61.7013	104.815	6.40362	6.51172	6.72433	6.16135	6.0851	6.5808
A_33_P3302280	0.320954	0.538107	1.08126	up	NM_001243533	chr1:26450313-26450372	PDIK1L	Homo sapiens PDLIM1 interacting kinase 1 like (PDIK1L), transcript variant 3, mRNA [NM_001243533]	GO:0000166|GO:0004674|GO:0005634|GO:0005524	NM_001243533	Hs.468801	149420	219.216	185.075	7.58619	7.47348	297.604	221.543	138.502	187.253	170.432	197.54	7.67838	7.68913	7.39105	7.46872	7.50967	7.44204
A_33_P3414058	0.0324104	0.164984	1.21704	up	NM_130803	chr11:64571867-64571808	MEN1	Homo sapiens multiple endocrine neoplasia I (MEN1), transcript variant e1E, mRNA [NM_130803]	GO:0051974|GO:0005515|GO:0044212|GO:0048704|GO:0009790|GO:0046329|GO:0003690|GO:0000165|GO:0051781|GO:0030674|GO:0009411|GO:0000785|GO:0010332|GO:0000400|GO:0060135|GO:0000403|GO:0000122|GO:0045786|GO:0032925|GO:0018024|GO:0043280|GO:0043234|GO:0006281|GO:0001503|GO:0002076|GO:0007420|GO:0045892|GO:0008285|GO:0045736|GO:0005634|GO:0032154|GO:0016363|GO:0043433|GO:0005829|GO:0032092|GO:0005737|GO:…	NM_130803	Hs.423348	4221	584.445	429.654	8.92649	8.64311	778.198	597.193	377.945	436.849	383.092	469.02	8.98154	9.04351	8.75442	8.64033	8.63333	8.65568
A_33_P3238573	0.364875	0.577096	1.08774	up	NM_014856	chr1:153902036-153901977	DENND4B	Homo sapiens DENN/MADD domain containing 4B (DENND4B), mRNA [NM_014856]		NM_014856	Hs.728814	9909	12702.9	12054.8	13.6528	13.5315	14629	11692.7	11786.9	12792.8	10976.9	12394.6	13.5341	13.5445	13.8799	13.5838	13.5453	13.4654
A_33_P3371910	0.319582	0.536909	1.22918	up	NM_138394	chr2:38809115-38809056	HNRPLL	Homo sapiens heterogeneous nuclear ribonucleoprotein L-like (HNRPLL), transcript variant 1, mRNA [NM_138394]	GO:0006397|GO:0005515|GO:0000166|GO:0030529|GO:0003723|GO:0005634|GO:0003729|GO:0033120	NM_138394	Hs.445497	92906	1999.91	1419.29	10.6643	10.3666	2987.44	1996.48	1015.82	1424.78	1254.16	1578.94	11.0166	10.8189	10.1574	10.3265	10.3366	10.4367
A_23_P122815	0.0548499	0.212397	1.57021	up	NM_001219	chr7:128410369-128410428	CALU	Homo sapiens calumenin (CALU), transcript variant 1, mRNA [NM_001219]	GO:0005515|GO:0042470|GO:0008150|GO:0005794|GO:0007596|GO:0005783|GO:0005509|GO:0002576|GO:0033018|GO:0030168|GO:0005576	NM_001219	Hs.592258	813	1742.77	1048.84	10.5326	9.88164	2307.69	1823.89	1096.73	956.738	760.819	1428.96	10.6324	10.6941	10.2712	9.75244	9.61246	10.28
A_23_P111701	0.365343	0.577328	1.17317	up	NM_004126	chr7:93555764-93555823	GNG11	Homo sapiens guanine nucleotide binding protein (G protein), gamma 11 (GNG11), mRNA [NM_004126]	GO:0006184|GO:0007165|GO:0006112|GO:0007186|GO:0005886|GO:0071377|GO:0005834|GO:0003924|GO:0004871	NM_004126	Hs.83381	2791	6.85602	5	2.59778	2.36738	10.5681	5	5	5	5	5	3.04774	2.35049	2.39512	2.36687	2.39403	2.34123
A_33_P3403048	0.183806	0.397732	3.31491	up	AK294208	chr2:85770672-85770731		Homo sapiens cDNA FLJ52225 complete cds, moderately similar to S-adenosylmethionine synthetase isoform type-2 (EC 2.5.1.6). [AK294208]			Hs.516157		2979.89	1076.7	11.0736	9.34467	4468.58	3653.76	817.324	383.509	343.019	2503.56	11.6341	11.739	9.84784	8.44287	8.4755	11.1156
A_33_P3244141	0.00577214	0.0726719	1.17288	up	NM_001025579	chr17:8371379-8371438	NDEL1	Homo sapiens nudE nuclear distribution gene E homolog (A. nidulans)-like 1 (NDEL1), transcript variant 1, mRNA [NM_001025579]	GO:0005515|GO:0008017|GO:0030424|GO:0000236|GO:0008090|GO:0001833|GO:0045773|GO:0005635|GO:0030154|GO:0005829|GO:0051642|GO:0005737|GO:0007059|GO:0048680|GO:0021799|GO:0000087|GO:0006810|GO:0005856|GO:0031252|GO:0060053|GO:0060052|GO:0005813|GO:0005871|GO:0043014|GO:0005694|GO:0021955|GO:0005874|GO:0048487|GO:0005819|GO:0000226|GO:0007275|GO:0032864|GO:0044297|GO:0007399|GO:0070012|GO:0010975|GO:…	NM_001025579	Hs.372123	81565	2515.14	1979.8	11.102	10.8719	3246.66	2310.59	1988.17	2003.48	1742.92	2192.99	11.1386	11.0351	11.1324	10.8518	10.8394	10.9246
A_33_P3239084	0.426917	0.629133	1.17526	up	NM_201400	chr16:5134996-5134937	FAM86A	Homo sapiens family with sequence similarity 86, member A (FAM86A), transcript variant 1, mRNA [NM_201400]		NM_201400	Hs.406461	196483	350.551	279.966	8.24196	8.00898	458.459	345.847	247.347	347.075	288.95	203.873	8.26354	8.29215	8.1702	8.30789	8.23045	7.48859
A_23_P106602	0.0998721	0.288198	1.84176	up	NM_031476	chr16:84942138-84942197	CRISPLD2	Homo sapiens cysteine-rich secretory protein LCCL domain containing 2 (CRISPLD2), mRNA [NM_031476]	GO:0031012|GO:0030133|GO:0030198|GO:0005576|GO:0008201	NM_031476	Hs.513779	83716	17.9285	7.53687	4.02896	3.14787	32.9307	13.6046	7.25012	7.85321	5.61906	9.13834	4.75544	3.96571	3.36572	3.26304	2.96336	3.21722
A_23_P56140	0.101135	0.289951	1.50889	up	NM_001319	chr19:1980005-1980195	CSNK1G2	Homo sapiens casein kinase 1, gamma 2 (CSNK1G2), mRNA [NM_001319]	GO:0051219|GO:0006665|GO:0042277|GO:0000287|GO:0005625|GO:0005524|GO:0005829|GO:0007165|GO:0005737|GO:0046777|GO:0001948|GO:0000166|GO:0004674|GO:0006468|GO:0016055|GO:0016772	NM_001319	Hs.651905	1455	93.9031	55.7329	6.41365	5.82016	132.287	104.694	44.7273	48.2515	46.3929	72.5545	6.61207	6.70233	5.92655	5.64658	5.7277	6.08619
A_32_P133072	0.36615	0.577993	1.0327	up	NM_006108	chr11:14289180-14289239	SPON1	Homo sapiens spondin 1, extracellular matrix protein (SPON1), mRNA [NM_006108]	GO:0031012|GO:0005515|GO:0005578|GO:0005576|GO:0007155|GO:0005615	NM_006108	Hs.643864	10418	5.47593	5	2.4138	2.36738	6.42779	5	5	5	5	5	2.49579	2.35049	2.39512	2.36687	2.39403	2.34123
A_33_P3423425	0.67054	0.809914	1.04164	up	NM_014106	chr15:35270627-35270568	ZNF770	Homo sapiens zinc finger protein 770 (ZNF770), mRNA [NM_014106]	GO:0005622|GO:0006355|GO:0008270|GO:0005634|GO:0003677|GO:0046872	NM_014106	Hs.730754	54989	3227.85	2815.06	11.4522	11.3934	4531.71	2933.02	2218.84	3004.96	2690.93	2749.29	11.6517	11.4018	11.3032	11.4514	11.4855	11.2432
A_23_P819	0.221532	0.44028	1.26524	up	NM_005101	chr1:949567-949626	ISG15	Homo sapiens ISG15 ubiquitin-like modifier (ISG15), mRNA [NM_005101]	GO:0032020|GO:0019221|GO:0007267|GO:0005576|GO:0009615|GO:0005615|GO:0005829|GO:0005737|GO:0060337|GO:0019941|GO:0044419|GO:0045087|GO:0031386|GO:0032480	NM_005101	Hs.458485	9636	860.19	611.037	9.45541	9.11599	1185.56	904.394	490.614	548.477	484.294	800.341	9.61437	9.64946	9.10238	8.96013	8.96339	9.42444
A_23_P4611	0.823347	0.904761	1.01526	up	NM_012254	chr19:59009780-59009721	SLC27A5	Homo sapiens solute carrier family 27 (fatty acid transporter), member 5 (SLC27A5), mRNA [NM_012254]	GO:0006629|GO:0015245|GO:0000038|GO:0005792|GO:0005783|GO:0006699|GO:0016874|GO:0032403|GO:0005524|GO:0004467|GO:0043234|GO:0015911|GO:0009925|GO:0047747|GO:0016020|GO:0000166|GO:0046951|GO:0015721|GO:0005789|GO:0008206|GO:0016021|GO:0006642	NM_012254	Hs.292177	10998	4775.48	4444.3	12.0822	12.0604	6104.26	4515.45	3706.72	4228.46	3786.43	5318.01	12.1236	12.0552	12.0678	11.9489	11.9955	12.2368
A_23_P129466	0.079611	0.255813	1.36933	up	NM_024997	chr16:10577266-10577325	ATF7IP2	Homo sapiens activating transcription factor 7 interacting protein 2 (ATF7IP2), mRNA [NM_024997]	GO:0006355|GO:0005737|GO:0005730|GO:0005634	NM_024997	Hs.513343	80063	230.825	151.533	7.64449	7.19101	332.794	214.826	144.854	166.88	157.618	130.099	7.82627	7.65165	7.45554	7.30428	7.39688	6.87189
A_33_P3367077	0.0155282	0.114818	1.76431	up	XM_003118552	chr6:71122645-71122586		PREDICTED: Homo sapiens hypothetical protein LOC100507172 (LOC100507172), mRNA [XM_003118552]		XM_003118552	Hs.669000		20.0319	10.6616	4.44708	3.62798	25.9116	19.1686	15.0156	10.2263	12.2722	9.48644	4.42273	4.48458	4.43394	3.62906	3.97654	3.27833
A_33_P3252719	0.068365	0.2362	1.52609	up	NM_001039661	chr11:126163586-126163645	TIRAP	Homo sapiens toll-interleukin 1 receptor (TIR) domain containing adaptor protein (TIRAP), transcript variant 3, mRNA [NM_001039661]	GO:0005515|GO:0050830|GO:0046330|GO:0032757|GO:0042803|GO:0005622|GO:0032648|GO:0002755|GO:0032496|GO:0030099|GO:0070374|GO:0030674|GO:0043123|GO:0044130|GO:0045410|GO:0034130|GO:0032760|GO:0046982|GO:0034134|GO:0005546|GO:0002224|GO:0045087|GO:0045088|GO:0090023|GO:0035665|GO:0034145|GO:0035663|GO:0035662|GO:0034142|GO:0034141|GO:0005886|GO:0072568|GO:0030890|GO:0032738|GO:0032735|GO:0030139|GO:…	NM_001039661	Hs.537126	114609	29.8419	17.5089	4.92173	4.31189	43.7993	30.2338	15.4926	19.4048	13.4366	19.6853	5.15677	5.12342	4.48499	4.48499	4.09923	4.35146
A_23_P119040	0.164131	0.374906	1.98069	up	NM_001142966	chr18:19085780-19085839	GREB1L	Homo sapiens growth regulation by estrogen in breast cancer-like (GREB1L), mRNA [NM_001142966]	GO:0016020|GO:0016021	NM_001142966	Hs.149020	80000	18.3933	8.5289	4.27897	3.29297	11.7986	21.7788	21.6024	8.85753	5.23092	11.4982	3.21791	4.66592	4.9531	3.43343	2.86494	3.58053
A_32_P215179	0.860023	0.925173	1.01362	up	NM_006985	chr16:15039523-15039745	NPIP	Homo sapiens nuclear pore complex interacting protein (NPIP), mRNA [NM_006985]	GO:0031965|GO:0016020|GO:0005643|GO:0005634|GO:0051028|GO:0015031	NM_006985	Hs.676266	9284	1658.91	1509.03	10.4834	10.4639	2157.81	1440.03	1378.89	1654.73	1401.82	1470.55	10.5267	10.333	10.5906	10.5575	10.5052	10.3289
A_24_P319354	0.261366	0.480316	1.6948	up	NM_001005781	chr2:203084816-203084757	SUMO1	Homo sapiens SMT3 suppressor of mif two 3 homolog 1 (S. cerevisiae) (SUMO1), transcript variant 2, mRNA [NM_001005781]	GO:0005515|GO:0019221|GO:0032436|GO:0045202|GO:0005634|GO:0030425|GO:0043433|GO:0060334|GO:0032880|GO:0005737|GO:0031334|GO:0005643|GO:0019789|GO:0060021|GO:0031625|GO:0060333|GO:0031965|GO:0016925|GO:0043392|GO:0006281|GO:0016607|GO:0016020|GO:0016605|GO:0005654|GO:0045892|GO:0008134	NM_001005781	Hs.81424	7341	2498.06	1326.16	10.9036	10.1425	3945.36	2609.31	939.513	966.31	825.725	2186.44	11.445	11.2185	10.0474	9.7693	9.73696	10.9213
A_23_P107036	0.864519	0.927548	1.03504	up	NM_003876	chr17:21101502-21101443	TMEM11	Homo sapiens transmembrane protein 11 (TMEM11), transcript variant 1, mRNA [NM_003876]	GO:0005739|GO:0005515|GO:0003674|GO:0016020|GO:0005887|GO:0005743|GO:0031305|GO:0007005	NM_003876	Hs.592945	8834	2994.21	2724.31	11.3425	11.2928	3929	3128.31	1925.32	2280.57	2023.98	3868.39	11.437	11.508	11.0825	11.0385	11.0687	11.7713
A_32_P208120	0.00710408	0.0800747	1.64433	up	NM_153498	chr10:12871082-12871141	CAMK1D	Homo sapiens calcium/calmodulin-dependent protein kinase ID (CAMK1D), transcript variant 2, mRNA [NM_153498]	GO:0005516|GO:0071622|GO:0005634|GO:0042981|GO:0060267|GO:0005524|GO:0007399|GO:0032793|GO:0005737|GO:0050766|GO:0006954|GO:0000166|GO:0010976|GO:0090023|GO:0050773|GO:0004683|GO:0005954	NM_153498	Hs.659517	57118	170.581	93.6621	7.25309	6.53559	236.231	162.887	112.626	99.9473	95.9261	85.1129	7.37133	7.28412	7.10381	6.60634	6.69409	6.30633
A_23_P122174	0.0944335	0.279894	1.11078	up	NM_022550	chr5:82500709-82554376	XRCC4	Homo sapiens X-ray repair complementing defective repair in Chinese hamster cells 4 (XRCC4), transcript variant 3, mRNA [NM_022550]	GO:0005515|GO:0051351|GO:0000793|GO:0010165|GO:0016874|GO:0005634|GO:0048146|GO:0019059|GO:0006303|GO:0006302|GO:0005829|GO:0043524|GO:0050769|GO:0016032|GO:0002328|GO:0005958|GO:0010332|GO:0071285|GO:0033077|GO:0033152|GO:0045190|GO:0007417|GO:0008022|GO:0003677|GO:0001701|GO:0070419|GO:0032807|GO:0006281|GO:0051103|GO:0019047|GO:0005654	NM_022550	Hs.567359	7518	378.43	319.475	8.3663	8.21473	462.49	381.575	291.227	313.004	275.575	369.847	8.27595	8.4251	8.39784	8.1614	8.16379	8.319
A_33_P3387458	0.0825838	0.261222	1.2225	up	AK090887	chr10:7326212-7326153	SFMBT2	Scm-like with four mbt domains 2 [Source:HGNC Symbol;Acc:20256] [ENST00000379713]	GO:0006355|GO:0005634		Hs.407983	57713	123.01	92.8156	6.81789	6.52806	167.685	126.26	75.0838	95.6945	87.8875	94.8647	6.91116	6.96246	6.58005	6.55071	6.58005	6.45341
A_33_P3395403	0.0956708	0.281882	1.59304	up		chr1:144921882-144921823							67.1501	37.2501	5.94944	5.27766	104.625	66.1543	30.6712	31.294	30.5909	49.8655	6.30014	6.12756	5.42064	5.08706	5.1662	5.57973
A_23_P210210	0.427516	0.629587	1.21849	up	NM_001430	chr2:46613666-46613725	EPAS1	Homo sapiens endothelial PAS domain protein 1 (EPAS1), mRNA [NM_001430]	GO:0005515|GO:0003700|GO:0006366|GO:0030324|GO:0005634|GO:0030154|GO:0042415|GO:0005737|GO:0045944|GO:0048469|GO:0043129|GO:0004871|GO:0006979|GO:0048625|GO:0030097|GO:0035035|GO:0005667|GO:0001666|GO:0046982|GO:0001892|GO:0043619|GO:0007275|GO:0001525|GO:0003677|GO:0043565|GO:0007165|GO:0002027|GO:0001974|GO:0030218|GO:0007005|GO:0007601|GO:0008134	NM_001430	Hs.468410	2034	52.9972	40.849	5.70571	5.42061	81.211	31.2275	46.5532	48.7498	39.9963	33.8007	5.97859	5.1667	5.97182	5.66016	5.52974	5.07192
A_23_P8432	0.125097	0.325134	1.29391	up	NM_006833	chr7:99689299-99689358	COPS6	Homo sapiens COP9 constitutive photomorphogenic homolog subunit 6 (Arabidopsis) (COPS6), mRNA [NM_006833]	GO:0005515|GO:0005737|GO:0008180|GO:0044419|GO:0010388|GO:0005634	NM_006833	Hs.15591	10980	12581.1	9472.88	13.5515	13.1798	17782.6	12307.8	7652.78	9400.02	8349.97	10668.7	13.8376	13.6233	13.1935	13.135	13.1615	13.2428
A_23_P117602	0.293305	0.511809	1.22018	up	NM_004131	chr14:25100295-25100236	GZMB	Homo sapiens granzyme B (granzyme 2, cytotoxic T-lymphocyte-associated serine esterase 1) (GZMB), mRNA [NM_004131]	GO:0001772|GO:0005515|GO:0008633|GO:0004252|GO:0006915|GO:0005634|GO:0003824|GO:0043231|GO:0005829|GO:0006922|GO:0005737|GO:0019835|GO:0006508|GO:0008236|GO:0008233|GO:0008629	NM_004131	Hs.1051	3002	32.5938	27.4272	5.13931	4.85221	40.4569	27.8499	29.4746	21.8097	20.852	39.6198	5.04828	5.00792	5.36174	4.62389	4.66204	5.27071
A_33_P3271430	0.636204	0.78724	1.0463	up	NM_203351	chr17:61773608-61773667	MAP3K3	Homo sapiens mitogen-activated protein kinase kinase kinase 3 (MAP3K3), transcript variant 1, mRNA [NM_203351]	GO:0005515|GO:0046777|GO:0004672|GO:0000166|GO:0004674|GO:0000165|GO:0043123|GO:0005524|GO:0004709|GO:0046872|GO:0007243|GO:0005829	NM_203351	Hs.29282	4215	3617.37	3264.46	11.6836	11.6183	4266.07	3236.12	3349.91	3410.53	3078.08	3304.77	11.5685	11.5588	11.9235	11.6325	11.6863	11.5362
A_23_P205686	0.0259604	0.147121	1.20505	up	NM_000021	chr14:73686629-73686688	PSEN1	Homo sapiens presenilin 1 (PSEN1), transcript variant 1, mRNA [NM_000021]	GO:0005515|GO:0008219|GO:0030018|GO:0031594|GO:0007220|GO:0008013|GO:0001756|GO:0009790|GO:0015031|GO:0009791|GO:0005765|GO:0007507|GO:0001947|GO:0015813|GO:0016337|GO:0021795|GO:0007219|GO:0016485|GO:0007175|GO:0006508|GO:0007613|GO:0006509|GO:0019717|GO:0005938|GO:0006839|GO:0006979|GO:0005791|GO:0031965|GO:0005262|GO:0005813|GO:0005794|GO:0009986|GO:0001708|GO:0032469|GO:0000122|GO:0030165|GO:…	NM_000021	Hs.3260	5663	3255.6	2568.43	11.5239	11.2548	3810.71	3182.13	2773.95	2564.35	2258.66	2882.28	11.3946	11.5355	11.6417	11.2173	11.2313	11.3158
A_23_P110504	0.278328	0.496712	1.1152	up	NM_030782	chr5:1318471-1318412	CLPTM1L	Homo sapiens CLPTM1-like (CLPTM1L), mRNA [NM_030782]	GO:0016020|GO:0006915|GO:0016021	NM_030782	Hs.444673	81037	9041.78	7984.69	13.0802	12.9229	11687.5	9221.06	6216.73	7632.82	6885.09	9436.17	13.1695	13.201	12.8703	12.8301	12.8829	13.0558
A_23_P89249	0.140846	0.347144	3.64803	up	NM_001005862	chr17:37884829-37884888	ERBB2	Homo sapiens v-erb-b2 erythroblastic leukemia viral oncogene homolog 2, neuro/glioblastoma derived oncogene homolog (avian) (ERBB2), transcript variant 2, mRNA [NM_001005862]	GO:0005515|GO:0033088|GO:0030307|GO:0046579|GO:0030879|GO:0042802|GO:0005006|GO:0007507|GO:0046777|GO:0001948|GO:0009925|GO:0007173|GO:0000166|GO:0007411|GO:0045211|GO:0046983|GO:0043125|GO:0031625|GO:0046982|GO:0019903|GO:0014068|GO:0014065|GO:0045785|GO:0043235|GO:0001889|GO:0008045|GO:0007519|GO:0007422|GO:0042060|GO:0032570|GO:0010001|GO:0045121|GO:0043586|GO:0010008|GO:0004888|GO:0005886|GO:…	NM_001005862	Hs.446352	2064	394.16	70.3661	8.01624	6.14913	84.1808	743.668	354.632	76.7844	68.3988	65.915	6.02524	9.35145	8.67204	6.25531	6.23046	5.96161
A_24_P289170	0.0310668	0.160493	1.52683	up	NM_001080414	chr14:91875104-91875045	CCDC88C	Homo sapiens coiled-coil domain containing 88C (CCDC88C), mRNA [NM_001080414]	GO:0031648|GO:0008017|GO:0005737|GO:0000226|GO:0051260|GO:0001932|GO:0005626|GO:0043621|GO:0030165|GO:0016055	NM_001080414	Hs.525536	440193	2082.1	1270.52	10.7962	10.1857	2716.8	2206.49	1323	1183.92	1028.4	1599.24	10.8803	10.9703	10.538	10.0577	10.0474	10.4518
A_23_P108922	0.331534	0.547962	1.09856	up	AK001650	chr2:74382244-74382185	MOB1A	MOB1, Mps One Binder kinase activator-like 1B (yeast) [Source:HGNC Symbol;Acc:16015] [ENST00000396049]	GO:0005515|GO:0035329|GO:0046872		Hs.728829	55233	117.755	103.144	6.78591	6.65029	151.069	122.227	79.9681	96.8261	85.0681	127.539	6.7854	6.91116	6.66118	6.57008	6.53285	6.84795
A_33_P3436316	0.607561	0.768032	1.11059	up	NM_001164603	chr20:30956857-30956916	ASXL1	Homo sapiens additional sex combs like 1 (Drosophila) (ASXL1), transcript variant 2, mRNA [NM_001164603]	GO:0005515|GO:0006355|GO:0005634|GO:0046872|GO:0035517|GO:0016568	NM_001164603	Hs.374043	171023	586.262	496.727	8.92646	8.77513	788.548	602.383	367.854	403.762	354.646	731.774	9.0025	9.0543	8.72256	8.52665	8.52029	9.27845
A_23_P146417	0.467342	0.662812	1.12361	up	NM_032012	chr9:111777792-111777733	C9orf5	Homo sapiens chromosome 9 open reading frame 5 (C9orf5), mRNA [NM_032012]	GO:0008150|GO:0003674|GO:0016020|GO:0016021	NM_032012	Hs.308074	23731	3889.45	3314.57	11.7899	11.6218	4510.46	3702.06	3455.82	3741.96	3448.45	2753.29	11.6459	11.7615	11.9625	11.7719	11.8454	11.2481
A_32_P25253	0.629129	0.78236	1.05228	up	NM_030940	chr9:88889135-88887000	ISCA1	Homo sapiens iron-sulfur cluster assembly 1 homolog (S. cerevisiae) (ISCA1), mRNA [NM_030940]	GO:0005739|GO:0051536|GO:0016226|GO:0005198|GO:0046872	NM_030940	Hs.449291	81689	1347.56	1194.05	10.1714	10.0979	1710.18	1383.3	949.203	1108.36	978.163	1495.64	10.1732	10.2784	10.0628	9.96832	9.97499	10.3504
A_32_P79115	0.57956	0.747723	1.07076	up		chr1:149287832-149287773							53.4018	48.817	5.76216	5.66352	68.9213	56.3845	34.8997	39.6858	51.4181	55.347	5.77169	5.91463	5.60017	5.40543	5.86849	5.71665
A_23_P87580	0.882137	0.937876	1.04744	up	NM_012404	chr12:48866669-48866728	ANP32D	Homo sapiens acidic (leucine-rich) nuclear phosphoprotein 32 family, member D (ANP32D), mRNA [NM_012404]		NM_012404	Hs.532658	23519	79.13	67.9113	6.1208	6.05393	115.82	91.1558	30.414	58.4642	47.6904	97.5795	6.43131	6.52608	5.405	5.90059	5.76536	6.49584
A_32_P153725	0.459331	0.656011	1.06981	up	NM_015275	chr12:105562796-105562855	KIAA1033	Homo sapiens KIAA1033 (KIAA1033), mRNA [NM_015275]	GO:0016197|GO:0071203	NM_015275	Hs.12144	23325	6401.74	5782.43	12.5591	12.4617	7184.67	6062.86	5957.69	6029.45	5225.54	6092.3	12.3825	12.5105	12.7842	12.4751	12.4714	12.4386
A_33_P3238415	0.56957	0.740611	1.0882	up	NM_001080554	chr12:13237895-13237836	GSG1	Homo sapiens germ cell associated 1 (GSG1), transcript variant 3, mRNA [NM_001080554]	GO:0016020|GO:0005783|GO:0005789|GO:0016021|GO:0070063	NM_001080554	Hs.240053	83445	12.2214	9.78955	3.63745	3.5155	18.7037	10.3711	7.58945	9.50439	7.35371	12.5105	3.94614	3.53528	3.43092	3.52824	3.30368	3.71459
A_23_P96990	0.826042	0.906421	1.0217	up	NM_002533	chr1:224415182-224415123	NVL	Homo sapiens nuclear VCP-like (NVL), transcript variant 1, mRNA [NM_002533]	GO:0017111|GO:0005737|GO:0016235|GO:0000166|GO:0005730|GO:0005634|GO:0005524	NM_002533	Hs.497867	4931	4403.22	4102.82	11.9881	11.9572	5012.82	4105.05	4091.78	4342.05	3773.49	4192.94	11.8109	11.9161	12.2374	11.9914	11.9853	11.8948
A_32_P8251	0.00386106	0.0617014	1.2345	up	NM_020901	chr11:611931-611990	PHRF1	Homo sapiens PHD and ring finger domains 1 (PHRF1), mRNA [NM_020901]	GO:0006397|GO:0006366|GO:0019904|GO:0008270|GO:0005634|GO:0070063|GO:0046872	NM_020901	Hs.325838	57661	5906.21	4599	12.4277	12.1238	7185.22	5984.53	4548.89	4927.33	3961.1	4908.58	12.3828	12.4946	12.4057	12.1854	12.0563	12.1296
A_23_P115407	0.0722531	0.242714	1.15812	up	NM_146421	chr1:110231672-110231731	GSTM1	Homo sapiens glutathione S-transferase mu 1 (GSTM1), transcript variant 2, mRNA [NM_146421]	GO:0005737|GO:0006805|GO:0008152|GO:0004364|GO:0016740|GO:0005829	NM_146421	Hs.301961	2944	713.257	571.81	9.24992	9.03814	874.357	657.586	607.827	595.9	495.464	624.066	9.1585	9.1737	9.41756	9.07391	8.99275	9.04776
A_23_P145197	0.402515	0.60867	1.08435	up	NM_004053	chr6:41900519-41900578	BYSL	Homo sapiens bystin-like (BYSL), mRNA [NM_004053]	GO:0007565|GO:0005737|GO:0042254|GO:0005730|GO:0005634|GO:0007155|GO:0043231	NM_004053	Hs.106880	705	2509.51	2101.3	11.0706	10.9537	3325.38	2572.56	1630.58	2143.53	1794.68	2365.68	11.183	11.1947	10.834	10.9464	10.8885	11.0263
A_23_P39375	0.176755	0.389017	1.2117	up	NM_018316	chr19:18780745-18780804	KLHL26	Homo sapiens kelch-like 26 (Drosophila) (KLHL26), mRNA [NM_018316]		NM_018316	Hs.250632	55295	231.945	180.182	7.71485	7.43782	275.829	220.681	199.326	208.291	173.101	159.155	7.58121	7.68438	7.87897	7.62622	7.53421	7.15303
A_23_P213699	0.58508	0.751202	1.05065	up	NM_013982	chr5:139227327-139227268	NRG2	Homo sapiens neuregulin 2 (NRG2), transcript variant 3, mRNA [NM_013982]	GO:0005006|GO:0007165|GO:0005154|GO:0005886|GO:0005102|GO:0005576|GO:0016021|GO:0009790|GO:0008083|GO:0043125	NM_013982	Hs.408515	9542	30.3491	28.6829	5.02107	4.94978	40.4395	29.1355	21.4722	30.7509	21.7265	33.5713	5.0459	5.07484	4.94246	5.06227	4.72319	5.06388
A_33_P3263523	0.125443	0.325739	1.30983	up	NM_024319	chr1:228289841-228289782	C1orf35	Homo sapiens chromosome 1 open reading frame 35 (C1orf35), mRNA [NM_024319]		NM_024319	Hs.726193	79169	80.5995	58.9735	6.27586	5.88647	115.001	72.8142	53.9834	47.6371	48.2308	81.0525	6.42182	6.24529	6.16046	5.63127	5.77921	6.24894
A_23_P53736	0.950105	0.975518	1.01068	up	NM_033624	chr12:117581868-117581809	FBXO21	Homo sapiens F-box protein 21 (FBXO21), transcript variant 1, mRNA [NM_033624]	GO:0006511|GO:0004842|GO:0016567|GO:0000151	NM_033624	Hs.159699	23014	3812.95	3580.8	11.7666	11.7512	4003.19	3459.51	3976.16	3901.33	3427.21	3413.87	11.4645	11.6522	12.183	11.8297	11.8361	11.5879
A_33_P3266410	0.00520979	0.0700802	1.62612	up	NM_002383	chr16:29819090-29819149	MAZ	Homo sapiens MYC-associated zinc finger protein (purine-binding transcription factor) (MAZ), transcript variant 1, mRNA [NM_002383]	GO:0005622|GO:0005515|GO:0006369|GO:0006355|GO:0006367|GO:0003723|GO:0008270|GO:0005634|GO:0003677|GO:0046872	NM_002383	Hs.23650	4150	83.4294	49.1696	6.36126	5.65982	104.533	78.6328	67.1229	41.416	43.7467	62.3463	6.29899	6.3483	6.43648	5.45891	5.64598	5.87458
A_23_P118815	0.0707855	0.240032	1.12371	up	NM_001012271	chr17:76220720-76220779	BIRC5	Homo sapiens baculoviral IAP repeat containing 5 (BIRC5), transcript variant 3, mRNA [NM_001012271]	GO:0005515|GO:0008017|GO:0000236|GO:0005881|GO:0031577|GO:0004869|GO:0031503|GO:0051087|GO:0005634|GO:0046872|GO:0042803|GO:0042802|GO:0005829|GO:0005622|GO:0000910|GO:0005737|GO:0007059|GO:0015631|GO:0000086|GO:0008536|GO:0000087|GO:0005876|GO:0043154|GO:0005856|GO:0043027|GO:0048037|GO:0046982|GO:0005814|GO:0031536|GO:0005730|GO:0005819|GO:0030496|GO:0006915|GO:0006916|GO:0000228|GO:0030414|GO:…	NM_001012271	Hs.728893	332	16475	15247.3	14.0426	13.8743	20738.4	16664	12022.5	15780	13673.6	16288.1	14.1138	14.1072	13.9068	13.8794	13.8533	13.8903
A_33_P3738458	0.00166388	0.0451501	1.60693	up	NM_022648	chr2:218667628-218667569	TNS1	Homo sapiens tensin 1 (TNS1), mRNA [NM_022648]	GO:0005515|GO:0010761|GO:0030055|GO:0005737|GO:0007044|GO:0003779|GO:0005856|GO:0005925	NM_022648	Hs.471381	7145	18.3681	10.6204	4.32953	3.64522	23.3244	16.4211	15.3589	9.7281	9.27231	12.8609	4.26504	4.25209	4.47145	3.56171	3.62078	3.75319
A_24_P66001	0.147057	0.355088	1.17402	up	NM_001003684	chr22:30165937-30165996	UQCR10	Homo sapiens ubiquinol-cytochrome c reductase, complex III subunit X (UQCR10), nuclear gene encoding mitochondrial protein, transcript variant 2, mRNA [NM_001003684]	GO:0022904|GO:0005739|GO:0008121|GO:0016020|GO:0006122|GO:0070469|GO:0006810|GO:0005743|GO:0005740	NM_001003684	Hs.284292	29796	902.32	704.165	9.57206	9.3406	1169.06	905.222	632.673	784.382	678.579	649.534	9.59279	9.65117	9.47222	9.46981	9.44635	9.10563
A_23_P120594	0.360189	0.573202	1.10329	up	NM_032501	chr20:24987088-24987029	ACSS1	Homo sapiens acyl-CoA synthetase short-chain family member 1 (ACSS1), nuclear gene encoding mitochondrial protein, mRNA [NM_032501]	GO:0005515|GO:0006805|GO:0016208|GO:0019542|GO:0006069|GO:0016874|GO:0003824|GO:0006085|GO:0005524|GO:0005739|GO:0000166|GO:0005759|GO:0019413|GO:0003987	NM_032501	Hs.529353	84532	4674.09	3907.03	12.0209	11.8791	6285.06	4785.24	2951.96	4077	3471.22	4172.88	12.1683	12.1468	11.7476	11.8948	11.8549	11.8875
A_23_P205216	0.4698	0.664671	1.10983	up	NM_006649	chrX:129059066-129059125	UTP14A	Homo sapiens UTP14, U3 small nucleolar ribonucleoprotein, homolog A (yeast) (UTP14A), transcript variant 1, mRNA [NM_006649]	GO:0005515|GO:0006364|GO:0032040|GO:0005730|GO:0005634	NM_006649	Hs.458598	10813	1634.62	1315.87	10.4054	10.2551	2308.01	1663.12	932.724	1309.67	1187.73	1450.21	10.6328	10.5476	10.0359	10.205	10.2582	10.3022
A_23_P106859	0.685592	0.818554	1.0247	up	NM_006067	chr16:85813076-85813017	COX4NB	Homo sapiens COX4 neighbor (COX4NB), transcript variant 1, mRNA [NM_006067]	GO:0005739|GO:0005737|GO:0005634	NM_006067	Hs.173162	10328	7041.78	6740.88	12.7005	12.6653	8487.64	7122.91	5514.79	6514.13	5736.11	7972.39	12.6514	12.7706	12.6794	12.5885	12.5974	12.8099
A_24_P411899	0.141557	0.348162	1.24194	up	NM_183419	chr8:101269850-101269791	RNF19A	Homo sapiens ring finger protein 19A (RNF19A), transcript variant 1, mRNA [NM_183419]	GO:0005813|GO:0005737|GO:0016020|GO:0016874|GO:0000226|GO:0008270|GO:0016021|GO:0005856|GO:0046872|GO:0006464|GO:0008134	NM_183419	Hs.292882	25897	7188.57	5612.89	12.7205	12.4079	9276.07	7214.95	5074.67	6407.13	5591.58	4839.96	12.8038	12.7949	12.5627	12.5575	12.5616	12.1045
A_24_P208909	0.602961	0.764377	1.05947	up	NM_015271	chr4:154259817-154259876	TRIM2	Homo sapiens tripartite motif containing 2 (TRIM2), transcript variant 1, mRNA [NM_015271]	GO:0005622|GO:0005515|GO:0008150|GO:0005737|GO:0004842|GO:0016567|GO:0016874|GO:0008270|GO:0043526|GO:0046872	NM_015271	Hs.435711	23321	174.383	158.02	7.30561	7.22226	218.219	182.448	122.483	140.922	129.304	203.835	7.26503	7.43051	7.2213	7.07084	7.10778	7.48818
A_24_P49383	0.276124	0.494807	1.25717	up	NM_024684	chr11:77580798-77580857	C11orf67	Homo sapiens chromosome 11 open reading frame 67 (C11orf67), mRNA [NM_024684]		NM_024684	Hs.503357	28971	293.589	219.944	8.03231	7.70213	318.44	245.261	317.065	247.934	206.217	205.682	7.76205	7.8234	8.51147	7.84709	7.76025	7.49904
A_23_P302094	0.0556952	0.214106	1.34908	up	NM_033416	chr2:131103666-131103813	IMP4	Homo sapiens IMP4, U3 small nucleolar ribonucleoprotein, homolog (yeast) (IMP4), mRNA [NM_033416]	GO:0005515|GO:0030529|GO:0006364|GO:0005730|GO:0005634|GO:0005524|GO:0004812	NM_033416	Hs.91579	92856	8053	5697.12	12.8743	12.4424	11166.1	7892.99	5099.87	5935.86	5228.83	5926.65	13.1097	12.9446	12.5688	12.4569	12.4728	12.3974
A_33_P3220663	0.311869	0.529669	1.06778	up	NM_145064	chr12:57637301-57637242	STAC3	Homo sapiens SH3 and cysteine rich domain 3 (STAC3), mRNA [NM_145064]	GO:0035556|GO:0046872|GO:0042802	NM_145064	Hs.417595	246329	88.1716	81.7033	6.43443	6.33983	108.537	84.1004	71.8769	89.6257	68.6793	86.805	6.34856	6.42996	6.52478	6.45476	6.23343	6.33129
A_23_P164826	0.181536	0.395111	1.11747	up	NM_006397	chr19:12924276-12924335	RNASEH2A	Homo sapiens ribonuclease H2, subunit A (RNASEH2A), mRNA [NM_006397]	GO:0032299|GO:0006260|GO:0004519|GO:0016787|GO:0004523|GO:0003723|GO:0005634|GO:0004540|GO:0046872|GO:0006401	NM_006397	Hs.532851	10535	10724	9743.9	13.3844	13.2242	12924.9	9954.32	9292.85	10192	9395.04	9644.69	13.3196	13.3096	13.5242	13.2515	13.3301	13.091
A_23_P329152	0.125936	0.326295	1.09149	up	NM_012218	chr19:10802660-10802719	ILF3	Homo sapiens interleukin enhancer binding factor 3, 90kDa (ILF3), transcript variant 1, mRNA [NM_012218]	GO:0003725|GO:0005515|GO:0003723|GO:0005730|GO:0005634|GO:0003677|GO:0005622|GO:0005739|GO:0005737|GO:0030529|GO:0045893|GO:0045892|GO:0000279	NM_012218	Hs.465885	3609	5394.78	4727.01	12.299	12.1727	6371.46	5265.33	4547.55	4987.2	4299.9	4893.93	12.1951	12.2967	12.4053	12.2068	12.1863	12.125
A_23_P36226	0.185027	0.399385	1.15823	up	NM_032315	chr1:9642451-9642510	SLC25A33	Homo sapiens solute carrier family 25, member 33 (SLC25A33), nuclear gene encoding mitochondrial protein, mRNA [NM_032315]	GO:0005739|GO:0016020|GO:0006810|GO:0005743|GO:0016021	NM_032315	Hs.568613	84275	3142.02	2573.19	11.4583	11.2464	3747.78	3067.34	2610.94	2372.75	2138.75	3208.06	11.3631	11.4708	11.5411	11.103	11.1472	11.489
A_23_P13438	0.144534	0.351807	1.21483	up	NM_032320	chr11:13410160-13410101	BTBD10	Homo sapiens BTB (POZ) domain containing 10 (BTBD10), mRNA [NM_032320]	GO:0005737|GO:0005730|GO:0005634	NM_032320	Hs.332382	84280	1238.89	966.377	10.0682	9.78743	1471	1229.75	1015.9	884.586	781.278	1233.27	9.94063	10.1057	10.1582	9.64161	9.65218	10.0685
A_23_P166051	0.381004	0.59096	1.11262	up	NM_031229	chr20:411040-411099	RBCK1	Homo sapiens RanBP-type and C3HC4-type zinc finger containing 1 (RBCK1), transcript variant 2, mRNA [NM_031229]	GO:0000209|GO:0005515|GO:0050852|GO:0043130|GO:0042346|GO:0004842|GO:0003700|GO:0043065|GO:0016874|GO:0071797|GO:0032088|GO:0003677|GO:0097039|GO:0046872|GO:0005622|GO:0051092|GO:0044419|GO:0005080|GO:0043161|GO:0008270|GO:0043123	NM_031229	Hs.247280	10616	762.154	635.542	9.35097	9.19701	903.58	735.048	647.834	718.1	620.62	567.906	9.21213	9.33303	9.50775	9.33717	9.31845	8.93542
A_23_P100795	0.691698	0.820677	1.04309	up	NM_213662	chr17:40465982-40465923	STAT3	Homo sapiens signal transducer and activator of transcription 3 (acute-phase response factor) (STAT3), transcript variant 3, mRNA [NM_213662]	GO:0001754|GO:0005515|GO:0014070|GO:0001659|GO:0003700|GO:0044212|GO:0048708|GO:0019221|GO:0003706|GO:0006606|GO:0044419|GO:0046983|GO:0070102|GO:0032355|GO:0045747|GO:0019901|GO:0005509|GO:0006953|GO:0000122|GO:0019953|GO:0005654|GO:0045893|GO:0031730|GO:0008134|GO:0005886|GO:0045471|GO:0006928|GO:0043434|GO:0060396|GO:0005634|GO:0060397|GO:0035259|GO:0032870|GO:0005829|GO:0005737|GO:0045944|GO:…	NM_213662	Hs.463059	6774	225.369	202.469	7.63472	7.57386	299.036	226.166	150.906	187.591	160.001	259.814	7.68438	7.71236	7.50743	7.47363	7.42098	7.82697
A_23_P108823	0.192481	0.407076	1.24363	up	NM_032523	chr2:179260253-179260312	OSBPL6	Homo sapiens oxysterol binding protein-like 6 (OSBPL6), transcript variant 1, mRNA [NM_032523]	GO:0006869|GO:0006810|GO:0008289	NM_032523	Hs.318775	114880	759.314	563.715	9.32569	9.01113	977.049	751.987	548.906	652.775	581.894	456.476	9.33075	9.36832	9.27801	9.19403	9.2262	8.61318
A_23_P1956	0.604105	0.765314	1.03607	up	NM_001080501	chr11:62558150-62558091	TMEM223	Homo sapiens transmembrane protein 223 (TMEM223), mRNA [NM_001080501]	GO:0005739|GO:0016020|GO:0016021	NM_001080501	Hs.530463	79064	3967.89	3565.12	11.8009	11.7498	5137.34	3395.96	3370.38	3669.59	3302.24	3723.54	11.8447	11.6287	11.9293	11.7444	11.7803	11.7246
A_33_P3277407	0.0234479	0.13957	1.56487	up	NM_182931	chr7:104751253-104751312	MLL5	Homo sapiens myeloid/lymphoid or mixed-lineage leukemia 5 (trithorax homolog, Drosophila) (MLL5), transcript variant 1, mRNA [NM_182931]	GO:0005515|GO:0002446|GO:0071300|GO:0003713|GO:0008168|GO:0005634|GO:0042800|GO:0046872|GO:0048384|GO:0006306|GO:0007049|GO:0016607|GO:0070688|GO:0030854|GO:0030218|GO:0007050|GO:0008270|GO:0042119|GO:0045893|GO:0019899|GO:0051568|GO:0016740|GO:0016568	NM_182931	Hs.592262	55904	61.5974	35.8846	5.89987	5.25383	87.9075	63.1292	33.7555	33.1991	32.9551	41.4997	6.08187	6.06645	5.55129	5.16426	5.26359	5.33364
A_33_P3212640	0.571625	0.742247	1.2247	up	NM_203458	chr1:145285853-145285912	NOTCH2NL	Homo sapiens notch 2 N-terminal like (NOTCH2NL), mRNA [NM_203458]	GO:0005737|GO:0007219|GO:0005509|GO:0007275|GO:0005576|GO:0030154	NM_203458	Hs.728902	388677	135.491	113.163	7.00479	6.71237	145.417	109.905	151.151	146.999	128.873	63.6188	6.73769	6.7679	7.50878	7.12733	7.10294	5.90682
A_32_P74409	0.326942	0.543949	1.2402	up	NM_001145033	chr11:43965338-43965397	C11orf96	Homo sapiens chromosome 11 open reading frame 96 (C11orf96), mRNA [NM_001145033]		NM_001145033	Hs.714890	387763	1415.39	987.759	10.1534	9.84279	1995.93	1563.35	686.889	1031.69	895.125	1036.46	10.4068	10.4547	9.59855	9.86667	9.85259	9.80912
A_33_P3233160	0.000622828	0.0299569	1.13744	up	NM_080667	chr2:55761036-55761095	CCDC104	Homo sapiens coiled-coil domain containing 104 (CCDC104), mRNA [NM_080667]		NM_080667	Hs.264208	112942	851.789	690.515	9.4966	9.31081	1081.23	836.352	637.79	710.836	617.757	742.953	9.47523	9.53214	9.48243	9.32321	9.30866	9.30056
A_23_P32233	0.00212987	0.0497166	1.42609	up	NM_004235	chr9:110248108-110248049	KLF4	Homo sapiens Kruppel-like factor 4 (gut) (KLF4), mRNA [NM_004235]	GO:0051898|GO:0003700|GO:0008285|GO:0006366|GO:0044212|GO:0005634|GO:0042221|GO:0046872|GO:0048730|GO:0005622|GO:0003690|GO:0045944|GO:0001085|GO:0045444|GO:0070373|GO:0032526|GO:0000785|GO:0005667|GO:0006355|GO:0035014|GO:0005730|GO:0048662|GO:0014067|GO:0003677|GO:0031077|GO:0009913|GO:0043565|GO:0007500|GO:0014740|GO:0019827|GO:0045595|GO:0008270|GO:0045893|GO:0045892|GO:0001010	NM_004235	Hs.376206	9314	23.8628	15.8336	4.7064	4.19434	30.0467	22.996	18.5457	14.1282	15.5554	17.8172	4.63288	4.73877	4.74756	4.07476	4.28591	4.22236
A_24_P96474	0.35802	0.571385	1.13159	up	NM_032287	chr22:44888791-44888732	LDOC1L	Homo sapiens leucine zipper, down-regulated in cancer 1-like (LDOC1L), mRNA [NM_032287]		NM_032287	Hs.332795	84247	5.81211	5	2.54572	2.36738	5.53334	6.90299	5	5	5	5	2.35474	2.88731	2.39512	2.36687	2.39403	2.34123
A_24_P156576	0.394082	0.601869	1.10066	up	NM_017856	chrX:14038346-14038287	GEMIN8	Homo sapiens gem (nuclear organelle) associated protein 8 (GEMIN8), transcript variant 3, mRNA [NM_017856]	GO:0008380|GO:0006397|GO:0005515|GO:0005737|GO:0015030|GO:0032797|GO:0005730|GO:0005681|GO:0005634|GO:0000387	NM_017856	Hs.592237	54960	199.424	162.63	7.43179	7.29342	299.807	175.519	122.947	157.358	157.429	173.101	7.68746	7.38023	7.22767	7.21753	7.39413	7.2686
A_24_P56194	0.519303	0.702679	1.03715	up	NM_001310	chr12:12797484-12797543	CREBL2	Homo sapiens cAMP responsive element binding protein-like 2 (CREBL2), mRNA [NM_001310]	GO:0043565|GO:0007165|GO:0007049|GO:0006355|GO:0003700|GO:0046983|GO:0005634|GO:0006351	NM_001310	Hs.591156	1389	1149.6	1013.87	9.92959	9.87697	1514.44	1133.92	800.439	1068.52	956.751	1016.33	9.9822	9.98539	9.82119	9.91492	9.94037	9.77562
A_24_P233960	0.307822	0.525714	1.17154	up	NM_030918	chr1:151670954-151671013	SNX27	Homo sapiens sorting nexin family member 27 (SNX27), mRNA [NM_030918]	GO:0005515|GO:0007165|GO:0005737|GO:0035091|GO:0015031|GO:0005769|GO:0005829	NM_030918	Hs.192326	81609	1622.56	1250.35	10.4037	10.1752	2223.66	1699.17	944.853	1160.51	1101.6	1488.93	10.5717	10.5816	10.0577	10.0332	10.1467	10.3458
A_24_P265088	0.793302	0.886427	1.14963	up	NM_032512	chrX:153068362-153068303	PDZD4	Homo sapiens PDZ domain containing 4 (PDZD4), mRNA [NM_032512]	GO:0005737|GO:0005938	NM_032512	Hs.92732	57595	87.1556	83.1916	6.37516	6.174	84.065	55.2601	122.142	29.5152	95.9824	124.077	6.02333	5.888	7.21417	5.01265	6.69522	6.81412
A_23_P61580	0.413104	0.618026	1.18819	up	NM_182543	chr10:18834783-18834724	NSUN6	Homo sapiens NOP2/Sun domain family, member 6 (NSUN6), mRNA [NM_182543]	GO:0003723|GO:0008168|GO:0016740	NM_182543	Hs.396175	221078	484.729	391.098	8.68045	8.43168	627.146	491.197	335.844	317.789	271.048	584.457	8.68878	8.75678	8.59578	8.1838	8.1429	8.96833
A_23_P1014	0.835405	0.91223	1.04696	up	NR_026761	chr1:211605740-211605799	LINC00467	Homo sapiens long intergenic non-protein coding RNA 467 (LINC00467), non-coding RNA [NR_026761]		NR_026761		84791	2058.38	1842.49	10.8225	10.7562	2112.81	1689.45	2372.87	1781.01	1573.9	2172.56	10.4942	10.576	11.3971	10.6693	10.6877	10.9118
A_23_P11664	0.0391326	0.179757	1.2343	up	NM_004768	chr1:70716494-70716553	SRSF11	Homo sapiens serine/arginine-rich splicing factor 11 (SRSF11), transcript variant 1, mRNA [NM_004768]	GO:0005515|GO:0006397|GO:0008380|GO:0010467|GO:0006369|GO:0006366|GO:0003723|GO:0031124|GO:0005730|GO:0005634|GO:0003676|GO:0006406|GO:0000166|GO:0000398|GO:0005654	NM_004768	Hs.479693	9295	10780.7	8872.53	13.3938	13.0901	12165.9	10846.5	9329.84	9160.02	8332.43	9125.15	13.222	13.429	13.5305	13.101	13.1589	13.0104
A_23_P106463	0.0852916	0.264787	1.42552	up	NM_002537	chr15:64980123-64980064	OAZ2	Homo sapiens ornithine decarboxylase antizyme 2 (OAZ2), mRNA [NM_002537]	GO:0034641|GO:0008073|GO:0006521|GO:0006595|GO:0005634|GO:0005829	NM_002537	Hs.74563	4947	1467.59	903.467	10.2208	9.70928	2205.32	1410.45	786.994	946.016	793.361	971.023	10.5598	10.3055	9.79706	9.73696	9.67802	9.71286
A_32_P42925	0.0304282	0.158972	1.1559	up	NM_033546	chr18:3278058-3278117	MYL12B	Homo sapiens myosin, light chain 12B, regulatory (MYL12B), transcript variant 2, mRNA [NM_033546]	GO:0030018|GO:0001725|GO:0006936|GO:0007411|GO:0008360|GO:0005509|GO:0045177|GO:0016460|GO:0005829	NM_033546	Hs.464472	103910	12328.5	10887.9	13.5882	13.3792	15598.9	11477.7	9908.95	11525.4	10213.8	10924.5	13.6276	13.5194	13.6177	13.429	13.4364	13.2723
A_23_P123866	0.577163	0.746439	1.01189	up	NM_016525	chr9:34251982-34252041	UBAP1	Homo sapiens ubiquitin associated protein 1 (UBAP1), transcript variant 1, mRNA [NM_016525]	GO:0005737	NM_016525	Hs.268963	51271	2621.17	2394.82	11.1682	11.1511	3262.81	2574.75	2025.96	2429.84	2098.21	2656.43	11.1467	11.1954	11.1625	11.1344	11.1202	11.1988
A_23_P121716	0.00780972	0.08371	1.68321	up	NM_005139	chr4:79525495-79531210	ANXA3	Homo sapiens annexin A3 (ANXA3), mRNA [NM_005139]	GO:0006909|GO:0030424|GO:0051054|GO:0005886|GO:0043312|GO:0005509|GO:0031100|GO:0042581|GO:0051384|GO:0019834|GO:0070848|GO:0045766|GO:0030425|GO:0005544|GO:0010595|GO:0021766|GO:0051091|GO:0005737|GO:0016020|GO:0043025|GO:0030670|GO:0042742	NM_005139	Hs.480042	306	65.667	36.5638	6.0186	5.26738	84.8122	70.9726	41.2164	34.0471	29.9926	45.6517	6.03442	6.21306	5.80833	5.20016	5.14348	5.45851
A_23_P105691	0.336508	0.552577	1.4739	up	NM_018654	chr12:13102731-13102672	GPRC5D	Homo sapiens G protein-coupled receptor, family C, group 5, member D (GPRC5D), mRNA [NM_018654]	GO:0005886|GO:0004930|GO:0004872|GO:0016021|GO:0004871	NM_018654	Hs.644599	55507	872.614	595.468	9.4726	8.91296	1157.41	980.358	480.074	377.218	341.981	1067.21	9.57597	9.7701	9.07171	8.42156	8.46726	9.85006
A_33_P3223825	0.3168	0.534117	1.79097	up	NM_001110199	chr7:75915038-75915097	SRRM3	Homo sapiens serine/arginine repetitive matrix 3 (SRRM3), mRNA [NM_001110199]		NM_001110199	Hs.511025	222183	14.8015	9.08508	3.81941	2.97867	25.0459	7.37148	11.9871	5	5	17.2552	4.37635	2.97819	4.1037	2.36687	2.39403	4.17511
A_23_P19987	0.00260312	0.0531825	1.6277	up	NM_006547	chr7:23350828-23350769	IGF2BP3	Homo sapiens insulin-like growth factor 2 mRNA binding protein 3 (IGF2BP3), mRNA [NM_006547]	GO:0005515|GO:0017148|GO:0048027|GO:0003723|GO:0005634|GO:0006412|GO:0009653|GO:0045182|GO:0005829|GO:0042035|GO:0005737|GO:0000166|GO:0003730	NM_006547	Hs.700696	10643	7134.35	4349.9	12.7376	12.0348	8102.06	7034.82	6266.18	4294.68	3757.92	4997.1	12.5807	12.7472	12.8849	11.9775	11.9769	12.15
A_24_P414952	0.260453	0.479471	1.13237	up	NM_022484	chr7:112406317-112406258	TMEM168	Homo sapiens transmembrane protein 168 (TMEM168), mRNA [NM_022484]	GO:0030133|GO:0016020|GO:0016021	NM_022484	Hs.709689	64418	4169.96	3449.67	11.8694	11.6901	5422.89	4082.14	3004.84	3840.96	3408	3100.05	11.9334	11.9086	11.7663	11.8063	11.8269	11.437
A_23_P87257	0.00406635	0.0628364	1.21644	up	NM_022061	chr11:6704008-6703605	MRPL17	Homo sapiens mitochondrial ribosomal protein L17 (MRPL17), nuclear gene encoding mitochondrial protein, mRNA [NM_022061]	GO:0005739|GO:0005622|GO:0003735|GO:0019904|GO:0005743|GO:0005840|GO:0006412	NM_022061	Hs.523456	63875	3053.26	2355.09	11.4079	11.1252	3826.93	2910.33	2422.53	2290	2103.67	2671.61	11.405	11.3919	11.4268	11.0442	11.1259	11.2056
A_23_P137578	0.0372446	0.175655	1.1467	up	NM_015176	chr1:224346716-224346775	FBXO28	Homo sapiens F-box protein 28 (FBXO28), transcript variant 1, mRNA [NM_015176]		NM_015176	Hs.64691	23219	4221.37	3483.61	11.9062	11.7087	5110.53	4028.39	3525.18	3444.98	3060.26	3945.59	11.837	11.8909	11.9908	11.6495	11.6777	11.799
A_23_P108785	4.4335e-06	0.00603005	1.31943	up	NM_005721	chr2:114715503-114715562	ACTR3	Homo sapiens ARP3 actin-related protein 3 homolog (yeast) (ACTR3), mRNA [NM_005721]	GO:0005515|GO:0030056|GO:0005885|GO:0005884|GO:0002102|GO:0051491|GO:0006928|GO:0003779|GO:0015629|GO:0060076|GO:0005524|GO:0030027|GO:0010592|GO:0005737|GO:0009743|GO:0030838|GO:0000139|GO:0000166|GO:0045666|GO:0050775|GO:0060271|GO:0030030|GO:0046677|GO:0043519	NM_005721	Hs.433512	10096	32250.8	26976	15.1403	14.7404	37840.5	31572.9	27339.1	27495.1	24821.5	28611.5	15.153	15.1285	15.1395	14.7292	14.7331	14.759
A_33_P3394710	0.0367248	0.174553	1.46706	up	NM_001168398	chr6:88210965-88211024	SLC35A1	Homo sapiens solute carrier family 35 (CMP-sialic acid transporter), member A1 (SLC35A1), transcript variant 2, mRNA [NM_001168398]	GO:0005794|GO:0005338|GO:0005975|GO:0055085|GO:0005456|GO:0015782|GO:0000139|GO:0016020|GO:0005887|GO:0006810|GO:0005351|GO:0016021|GO:0006464	NM_001168398	Hs.423163	10559	469.165	292.895	8.64248	8.08956	625.326	434.678	347.491	343.862	290.583	244.239	8.68497	8.59975	8.64273	8.29175	8.24114	7.73579
A_33_P3365010	0.21287	0.430404	1.22113	up	NM_021795	chr1:205592863-205592804	ELK4	Homo sapiens ELK4, ETS-domain protein (SRF accessory protein 1) (ELK4), transcript variant b, mRNA [NM_021795]	GO:0043565|GO:0003712|GO:0006355|GO:0005737|GO:0003700|GO:0005730|GO:0005634|GO:0003677	NM_021795	Hs.497520	2005	361.85	263.159	8.22813	7.93991	513.675	375.567	196.307	266.998	217.24	305.239	8.42059	8.40407	7.85972	7.94421	7.82899	8.04653
A_23_P129486	0.221667	0.440379	1.11796	up	NM_016332	chr16:1988536-1988477	SEPX1	Homo sapiens selenoprotein X, 1 (SEPX1), mRNA [NM_016332]	GO:0005737|GO:0008113|GO:0030091|GO:0033743|GO:0016491|GO:0070191|GO:0008270|GO:0005634|GO:0005575|GO:0000318|GO:0046872	NM_016332	Hs.655346	51734	1170.86	977.52	9.97429	9.81342	1470.64	1135.17	906.775	909.704	819.131	1203.72	9.94037	9.98774	9.99477	9.68527	9.72281	10.0322
A_33_P3416009	0.566746	0.738478	1.0903	up	AK001274	chr21:34947842-34947783	DONSON	Homo sapiens cDNA FLJ10412 fis, clone NT2RP1000040. [AK001274]	GO:0008150|GO:0003674|GO:0007275|GO:0005634|GO:0005575			29980	57.8335	49.0145	5.78923	5.66451	91.3209	50.4536	31.726	46.9959	43.0254	57.0221	6.13473	5.77199	5.46098	5.61313	5.62422	5.75617
A_24_P375322	0.0750528	0.2475	3.01902	up	NR_003503	chr2:91969703-91969762	GGT8P	Homo sapiens gamma-glutamyltransferase 8 pseudogene (GGT8P), non-coding RNA [NR_003503]		NR_003503	Hs.650223	645367	44.6518	9.62028	5.03542	3.44134	100.8	17.1435	16.0124	7.54005	6.57405	14.7467	6.2586	4.31541	4.53224	3.20238	3.16547	3.95615
A_23_P89310	0.0293023	0.155749	1.11536	up	NM_014964	chr17:19239914-19239973	EPN2	Homo sapiens epsin 2 (EPN2), transcript variant 2, mRNA [NM_014964]	GO:0005737|GO:0030100|GO:0030136|GO:0031410|GO:0030128|GO:0008289	NM_014964	Hs.730624	22905	346.872	289.46	8.2407	8.08319	438.626	336.407	265.582	277.62	265.42	325.341	8.2022	8.25557	8.26433	7.99763	8.11503	8.13692
A_23_P388900	0.994999	0.997811	1.00233	up	NM_018420	chr1:116611811-116611870	SLC22A15	Homo sapiens solute carrier family 22, member 15 (SLC22A15), mRNA [NM_018420]	GO:0016020|GO:0022857|GO:0016021|GO:0006811	NM_018420	Hs.125482	55356	22.4441	20.7443	4.54904	4.54568	17.5555	16.6236	33.1531	20.7393	18.223	23.2707	3.85203	4.27119	5.5239	4.56603	4.48993	4.58109
A_33_P3229246	0.0916628	0.275481	1.31101	up	NM_003528	chr1:149858160-149858101	HIST2H2BE	Homo sapiens histone cluster 2, H2be (HIST2H2BE), mRNA [NM_003528]	GO:0005694|GO:0006334|GO:0005634|GO:0000786|GO:0003677|GO:0042742	NM_003528	Hs.2178	8349	49.6463	36.9222	5.65553	5.26485	69.9866	46.1279	32.8244	39.2631	26.0735	45.4299	5.79136	5.66564	5.50959	5.3897	4.9531	5.45176
A_23_P89431	0.354896	0.568477	1.51654	up	NM_002982	chr17:32584050-32584109	CCL2	Homo sapiens chemokine (C-C motif) ligand 2 (CCL2), mRNA [NM_002982]	GO:0009408|GO:0035684|GO:0019221|GO:0090265|GO:0005615|GO:0006935|GO:0071356|GO:0031727|GO:0043025|GO:0009887|GO:0007179|GO:0010332|GO:0046677|GO:0008009|GO:0070098|GO:0007568|GO:0030593|GO:0033552|GO:0060137|GO:0043277|GO:0051384|GO:0071346|GO:0007186|GO:0007187|GO:0050870|GO:0050806|GO:0071347|GO:0010759|GO:0032570|GO:0048247|GO:0048246|GO:0045471|GO:0031100|GO:0019079|GO:0009617|GO:0005737|GO:…	NM_002982	Hs.303649	6347	9.90532	5.15831	3.27817	2.67739	6.33619	17.7288	5.65102	5.204	5.19116	5.07978	2.47906	4.37029	2.98517	2.6914	2.85012	2.49065
A_23_P45294	0.115399	0.311701	1.30668	up	NM_207318	chrX:103436010-103436069	FAM199X	Homo sapiens family with sequence similarity 199, X-linked (FAM199X), mRNA [NM_207318]		NM_207318	Hs.496535	139231	1822.87	1334.78	10.628	10.2421	2323.15	1749.86	1395.61	1188.08	1020.48	1795.77	10.6421	10.6332	10.6088	10.0628	10.0374	10.6262
A_24_P709377	0.0260833	0.147408	1.23146	up	NR_015377	chr2:114024248-114024307	LOC654433	Homo sapiens uncharacterized LOC654433 (LOC654433), non-coding RNA [NR_015377]		NR_015377	Hs.656660	654433	1038.03	776.993	9.78361	9.48323	1347.65	1011.87	754.569	853.896	726.096	750.988	9.80384	9.81426	9.73272	9.58964	9.54092	9.31914
A_23_P92672	0.131476	0.334386	1.1058	up	NM_002538	chr5:68849515-68849574	OCLN	Homo sapiens occludin (OCLN), transcript variant 1, mRNA [NM_002538]	GO:0005515|GO:0014070|GO:0030054|GO:0005886|GO:0006915|GO:0005625|GO:0033574|GO:0016327|GO:0006921|GO:0005829|GO:0006461|GO:0005198|GO:0005911|GO:0008119|GO:0046500|GO:0046498|GO:0005923|GO:0016021	NM_002538	Hs.592605	100506658	196.853	164.635	7.45667	7.31158	261.968	193.186	135.406	173.734	155.912	164.26	7.50408	7.50993	7.356	7.36044	7.37796	7.19633
A_24_P341187	0.199845	0.415972	1.28929	up	NM_020944	chr9:35738622-35738563	GBA2	Homo sapiens glucosidase, beta (bile acid) 2 (GBA2), mRNA [NM_020944]	GO:0006665|GO:0006629|GO:0005792|GO:0016142|GO:0005886|GO:0016798|GO:0008206|GO:0004348|GO:0016021|GO:0008422|GO:0006680|GO:0005790	NM_020944	Hs.443134	57704	291.28	202.011	7.92424	7.55766	435.419	276.686	161.735	175.459	158.664	271.91	8.18771	7.98404	7.60096	7.37489	7.40915	7.88893
A_24_P261169	0.365548	0.577497	1.46188	up	NM_006378	chr9:91992983-91992924	SEMA4D	Homo sapiens sema domain, immunoglobulin domain (Ig), transmembrane domain (TM) and short cytoplasmic domain, (semaphorin) 4D (SEMA4D), transcript variant 1, mRNA [NM_006378]	GO:0006955|GO:0005886|GO:0007411|GO:0005102|GO:0007275|GO:0006916|GO:0004872|GO:0050772|GO:0016021|GO:0007155|GO:0030154|GO:0007399	NM_006378	Hs.494406	10507	114.655	77.395	6.63557	6.08775	170.489	125.024	48.4533	50.1916	42.0116	139.982	6.93095	6.94681	6.02897	5.69972	5.5911	6.97242
A_24_P79054	0.00974391	0.0934393	1.43972	up	NM_000660	chr19:41847802-41838142	TGFB1	Homo sapiens transforming growth factor, beta 1 (TGFB1), mRNA [NM_000660]	GO:0005515|GO:0014070|GO:0001657|GO:0008219|GO:0002513|GO:0019058|GO:0009790|GO:0006796|GO:0005615|GO:0007406|GO:0005114|GO:0006754|GO:0010763|GO:0007173|GO:0002062|GO:0006611|GO:0016202|GO:0007179|GO:0017015|GO:0000060|GO:0010800|GO:0022408|GO:0007565|GO:0009986|GO:0002460|GO:0005796|GO:0010742|GO:0007568|GO:0030168|GO:0000122|GO:0007183|GO:0010936|GO:0007184|GO:0002028|GO:0008083|GO:0008284|GO:…	NM_000660	Hs.645227	7040	1765.24	1130.5	10.5586	10.0328	2289.5	1836.72	1169.5	1141.28	975.123	1275.1	10.6176	10.7026	10.3556	10.0098	9.97061	10.118
A_23_P124619	0.354866	0.568477	1.55562	up	NM_020672	chr1:153587065-153587006	S100A14	Homo sapiens S100 calcium binding protein A14 (S100A14), mRNA [NM_020672]	GO:0048471|GO:0030054|GO:0034142|GO:0005886|GO:0005509|GO:0042379|GO:0071624|GO:0055074|GO:0005737|GO:0015630|GO:0032496|GO:0090026|GO:0042742	NM_020672	Hs.288998	57402	28.5532	21.6465	4.94723	4.30974	28.6824	35.6184	21.3588	16.0829	7.66834	41.1883	4.56658	5.3393	4.9358	4.24165	3.36255	5.32501
A_23_P10873	0.861374	0.92565	1.04233	up	NM_003263	chr4:38798072-38798013	TLR1	Homo sapiens toll-like receptor 1 (TLR1), mRNA [NM_003263]	GO:0005886|GO:0005622|GO:0006955|GO:0006954|GO:0042495|GO:0030670|GO:0004872|GO:0002282|GO:0042742|GO:0071723|GO:0045410|GO:0046982|GO:0042535|GO:0031410|GO:0002224|GO:0007165|GO:0016020|GO:0042116|GO:0005887|GO:0035354|GO:0045087|GO:0052033|GO:0032493|GO:0071727|GO:0004888	NM_003263	Hs.654532	7096	856.314	774.781	9.5293	9.46949	890.141	766.719	912.083	905.46	793.221	625.662	9.18748	9.39829	10.0021	9.67947	9.6772	9.05181
A_23_P5551	0.985945	0.993151	1.00208	up	NM_005381	chr2:232319780-232319721	NCL	Homo sapiens nucleolin (NCL), mRNA [NM_005381]	GO:0005515|GO:0003723|GO:0042162|GO:0005730|GO:0005634|GO:0001525|GO:0003676|GO:0008022|GO:0003677|GO:0005737|GO:0000166|GO:0030529|GO:0005654|GO:0005938	NM_005381	Hs.79110	4691	41627.6	46072	15.6224	15.6195	48780.5	44404.9	31697.5	45142.6	41264.9	51808.4	15.6603	15.7812	15.4259	15.5039	15.4925	15.8619
A_33_P3385101	0.438485	0.638873	1.17696	up	NM_019009	chr11:1297951-1297892	TOLLIP	Homo sapiens toll interacting protein (TOLLIP), mRNA [NM_019009]	GO:0005515|GO:0007267|GO:0005829|GO:0035325|GO:0005622|GO:0035556|GO:0045323|GO:0007165|GO:0016310|GO:0005737|GO:0045321|GO:0045092|GO:0006954|GO:0045087|GO:0004871|GO:0019900	NM_019009	Hs.368527	54472	1026.55	816.971	9.79172	9.55666	1062.1	882.672	1134.89	782.392	714.172	954.348	9.44763	9.61527	10.3123	9.46335	9.51632	9.6903
A_23_P211627	0.0517067	0.20617	1.21387	up	NM_007172	chr22:45580381-45580440	NUP50	Homo sapiens nucleoporin 50kDa (NUP50), transcript variant 2, mRNA [NM_007172]	GO:0005515|GO:0031965|GO:0005975|GO:0005634|GO:0046907|GO:0015031|GO:0055085|GO:0010827|GO:0008645|GO:0015758|GO:0016020|GO:0005643|GO:0016032|GO:0005654|GO:0051028	NM_007172	Hs.475103	10762	1578.07	1184.08	10.3832	10.1036	2180.42	1513.12	1040.67	1199.68	1087.63	1264.94	10.546	10.405	10.1985	10.0779	10.1267	10.1061
A_23_P144165	0.916313	0.957695	1.00991	up	NM_014648	chr3:108412711-108412770	DZIP3	Homo sapiens DAZ interacting protein 3, zinc finger (DZIP3), mRNA [NM_014648]	GO:0000209|GO:0005737|GO:0004842|GO:0019902|GO:0016874|GO:0003723|GO:0008270|GO:0046872|GO:0031593	NM_014648	Hs.409210	9666	1663.53	1537.71	10.5044	10.4901	1982.97	1556.43	1451.18	1711.66	1451.61	1449.84	10.3964	10.4474	10.6693	10.6125	10.5566	10.3013
A_23_P20852	0.00248515	0.0523965	1.28978	up	NM_001698	chr9:93976528-93976469	AUH	Homo sapiens AU RNA binding protein/enoyl-CoA hydratase (AUH), nuclear gene encoding mitochondrial protein, mRNA [NM_001698]	GO:0005739|GO:0034641|GO:0005759|GO:0003723|GO:0004490|GO:0009083|GO:0003730|GO:0006402|GO:0004300|GO:0016829	NM_001698	Hs.175905	549	3320.87	2416.87	11.5375	11.1704	4008.75	3372.36	2581.52	2584.92	2147.49	2518.21	11.4666	11.6191	11.5269	11.2302	11.156	11.125
A_23_P10463	0.64369	0.791796	1.05667	up	NM_004552	chr1:39500182-39500241	NDUFS5	Homo sapiens NADH dehydrogenase (ubiquinone) Fe-S protein 5, 15kDa (NADH-coenzyme Q reductase) (NDUFS5), nuclear gene encoding mitochondrial protein, transcript variant 1, mRNA [NM_004552]	GO:0022904|GO:0005739|GO:0032981|GO:0005758|GO:0005747|GO:0016020|GO:0070469|GO:0006810|GO:0006120|GO:0005743|GO:0008137	NM_004552	Hs.632385	4725	32149.9	33200.5	15.1426	15.0631	34719.1	30856.7	30874	32020.7	28971.8	38608.9	14.9888	15.0895	15.3495	14.9325	14.9592	15.2975
A_23_P121120	0.0078354	0.0837592	1.82003	up	NM_023915	chr3:151012341-151012282	GPR87	Homo sapiens G protein-coupled receptor 87 (GPR87), mRNA [NM_023915]	GO:0008150|GO:0005886|GO:0045028|GO:0004930|GO:0004872|GO:0016021|GO:0004871	NM_023915	Hs.591292	53836	24.2588	11.7879	4.65576	3.7918	36.2561	21.8928	14.6275	11.9275	11.8255	11.6108	4.89544	4.67488	4.39697	3.84303	3.93209	3.60027
A_23_P204472	0.079427	0.25549	1.1509	up	NM_053275	chr12:120636676-120636503	RPLP0	Homo sapiens ribosomal protein, large, P0 (RPLP0), transcript variant 2, mRNA [NM_053275]	GO:0005515|GO:0010467|GO:0003735|GO:0016070|GO:0016071|GO:0042254|GO:0019083|GO:0003723|GO:0019058|GO:0005634|GO:0006415|GO:0006412|GO:0005829|GO:0006414|GO:0005622|GO:0005737|GO:0044419|GO:0031018|GO:0030529|GO:0005840|GO:0016032|GO:0022625|GO:0044267	NM_053275	Hs.546285	6175	48832.9	47572.6	15.8951	15.6923	57870.9	48597	40030.9	50892.2	47094.4	44731.3	15.9887	15.9367	15.7599	15.7619	15.7249	15.5902
A_24_P551028	0.0392606	0.179962	1.25534	up	NM_001001664	chr2:139330359-139330418	SPOPL	Homo sapiens speckle-type POZ protein-like (SPOPL), mRNA [NM_001001664]	GO:0005634	NM_001001664	Hs.333297	339745	2926.39	2186.9	11.3545	11.0264	3490.91	2735.08	2553.17	2360.53	2089.99	2110.17	11.269	11.2887	11.5058	11.093	11.1151	10.8711
A_33_P3215134	0.830304	0.908979	1.03214	up	NM_015694	chr7:149128625-149128566	ZNF777	Homo sapiens zinc finger protein 777 (ZNF777), mRNA [NM_015694]	GO:0005622|GO:0008150|GO:0003674|GO:0006355|GO:0008270|GO:0005634|GO:0005575|GO:0003677|GO:0046872	NM_015694	Hs.38512	27153	104.406	99.3568	6.65021	6.60457	126.255	97.5382	89.425	119.217	98.2685	80.585	6.54539	6.60829	6.79694	6.84017	6.73307	6.24048
A_24_P244162	0.0002678	0.021797	1.34191	up	NM_018425	chr10:99435228-99435287	PI4K2A	Homo sapiens phosphatidylinositol 4-kinase type 2 alpha (PI4K2A), mRNA [NM_018425]	GO:0004430|GO:0046854|GO:0005737|GO:0000287|GO:0016020|GO:0006661|GO:0000166|GO:0016301|GO:0005887|GO:0045121|GO:0005524|GO:0016740	NM_018425	Hs.25300	55361	154.022	108.128	7.14959	6.72531	202.001	144.212	115.854	114.43	95.7155	114.238	7.1729	7.13588	7.14	6.79133	6.68936	6.69522
A_33_P3388855	0.317717	0.535072	1.29088	up	NM_133259	chr2:44190787-44190728	LRPPRC	Homo sapiens leucine-rich PPR-motif containing (LRPPRC), mRNA [NM_133259]	GO:0042645|GO:0008017|GO:0005515|GO:0048471|GO:0000794|GO:0006355|GO:0003723|GO:0048487|GO:0005637|GO:0005634|GO:0003677|GO:0005640|GO:0005739|GO:0005737|GO:0051015|GO:0047497|GO:0016020|GO:0003697|GO:0006810|GO:0005654|GO:0051028|GO:0005856	NM_133259	Hs.368084	10128	1302.67	877.543	10.0183	9.6499	1818.48	1482.3	607.23	839.104	713.355	1080.17	10.2672	10.3733	9.41428	9.56557	9.51541	9.86871
A_24_P415327	0.0300999	0.157965	1.29546	up	NM_000195	chr10:100179822-100177976	HPS1	Homo sapiens Hermansky-Pudlak syndrome 1 (HPS1), transcript variant 1, mRNA [NM_000195]	GO:0005515|GO:0006996|GO:0060041|GO:0005624|GO:0005625|GO:0030318|GO:0005764|GO:0032816|GO:0005737|GO:0005887|GO:0007596|GO:0033299|GO:0048069|GO:0046983|GO:0043473|GO:0016023|GO:0007040|GO:0007601|GO:0050896	NM_000195	Hs.404568	3257	472.419	339.976	8.66944	8.29597	555.983	474.286	386.988	333.304	278.713	407.91	8.52193	8.70454	8.78184	8.25117	8.17966	8.45709
A_33_P3284029	0.0495356	0.202358	1.11332	up	NM_001316	chr20:47711430-47711489	CSE1L	Homo sapiens CSE1 chromosome segregation 1-like (yeast) (CSE1L), mRNA [NM_001316]	GO:0005515|GO:0005737|GO:0008283|GO:0008565|GO:0006915|GO:0005634|GO:0008262|GO:0006886	NM_001316	Hs.90073	1434	10782.6	9606.26	13.3621	13.2073	13342.9	10933.5	8071.48	10145.3	8648.03	10025.4	13.3696	13.4429	13.2739	13.2477	13.2165	13.1576
[truncated: 11,995 more rows]

## Sheet: All down_ShRNF5_vs_Control
# Fold Change cut-off: 1.0 # P-value cut-off: 1.0 # Condition pairs: ShRNF5_vs_Control # Column A: ProbeName it represents probe name. # Column B: P-value, P-value calculated from unpaired t-test. # Column C: FDR, FDR is calculated from Benjamini Hochberg FDR. # Column D: Fold change, the absolute ratio (no log scale) of normalized intensities between two conditions. # Column E: Regulation, it de…
[truncated: 11,566 more rows]

[truncated: 2 more sheets: DEGs up_ShRNF5_vs_Control, DEGs down_ShRNF5_vs_Control]
